# Supplementary material for: Comparative transcriptome analysis reveals that ATP synthases regulate Fusarium oxysporum virulence by modulating sugar transporter gene expressions in tobacco
Source: Front Plant Sci. 2022 Aug 18;13:978951. doi: 10.3389/fpls.2022.978951 (PMC9433920; doi:10.3389/fpls.2022.978951)
Supplement: Supplementary file 3 [file Data_Sheet_2.xlsx]

## Sheet: Sheet1
	Table S1. The primer sequences used in this study
	NtSUC4-F	GTGGGAAGGTGCTCGTGTTC
	NtSUC4-R	TGCTAGCCAGCTGCATCAAG
	NtSTP12-F	CCTCAAGCTCGAAAAGCATCTC
	NtSTP12-R	GGCGCAACACTTGACACTCTT
	NtHEX6-F	TGGTGATGTCAAGCAACGAGA
	NtHEX6-R	CCTCATTGGAGCCGTCTTCT
	NtSWEET1-F	GAGCGACATCGACATCCT
	NtSWEET1-R	TTGTGCTTGCCCTCGTAG
	NtSWEET3b-F	CAGCAACTCGTACGACGGAA
	NtSWEET3b-R	TATCCGAATCCAACGGCCTAC
	NtSWEET12-F	GAACGCCGATGAACTTTGCT
	NtSWEET12-R	AGCCTAACTCCGATCAAAGCC
	ATPase-F	ATCTGTCTCTGGTACGGCCT
	ATPase-R	ACCTTCACCCTGTTCTTGGC
	ATP synthase α-F	TCGCTGATCTCCATGTTC
	ATP synthase α-R	AAGAAATCTCGCAGCAGC
	ATP synthase Δ-F	ACATGGGTCGCCGTAAGAAG
	ATP synthase Δ-R	AGCATGTCTGCAGCTTCACT
	RNA helicase PRP28-F	AGGGAGAATGGCCAAATGGG
	RNA helicase PRP28-R	TTGCCTCGGGAATGTTAGGG
	V-type ATPase G subunit-F	GCGATGTGCATCGTTCTGTT
	V-type ATPase G subunit-R	CTGATGAACGCCGTGAAGAAC
	V-type proton ATPase subunit E-F	ATGCGTGGCCATGTGAGATT
	V-type proton ATPase subunit E-R	ACTCGCCATTGCTTGCAGTA
	Actin-F	CACGGTTCAACAACATCCAG
	Actin-R	TGAAGACCCTGACTGGGAAG

## Sheet: A>B>C
	Table S3 Gene expression levels positively associated with F. oxysporium virulence
Gene ID	MeanTPM..A.	MeanTPM..B.	MeanTPM..C.	trendency	FC_AB	FC_AC	FC_BC	Gene_Name
FOYG_13811	9.06976	4.49053	4.32466	Ture	1.01418	-1.06848	-0.0542988	hypothetical protein(FOYG_13811)
FOYG_05111	29.3248	10.3351	9.6153	Ture	1.50456	-1.60872	-0.104153	hypothetical protein(FOYG_05111)
FOYG_11733	20.1272	2.88566	2.24428	Ture	2.80217	-3.16482	-0.362653	uncharacterized protein(FOYG_11733)
FOYG_09614	0.3942	0.0133727	0.0001	Ture	4.88157	-11.9447	-7.06314	None
FOYG_13570	16.1044	1.83656	1.34682	Ture	3.13237	-3.57982	-0.447447	hypothetical protein(FOYG_13570)
FOYG_00330	1.82596	0.133867	0.0768013	Ture	3.76979	-4.57138	-0.801594	None
FOYG_16725	6.53303	2.63615	2.50485	Ture	1.30932	-1.38303	-0.0737123	hypothetical protein(FOYG_16725)
FOYG_04481	47.778	42.0544	41.8651	Ture	0.184087	-0.190596	-0.00650923	None
FOYG_13500	0.614395	0.138518	0.122922	Ture	2.14909	-2.32142	-0.172334	hypothetical protein(FOYG_13500)
FOYG_00787	13.6134	7.91922	7.69405	Ture	0.781592	-0.823209	-0.0416166	hypothetical protein(FOYG_00787)
FOYG_01538	0.540649	0.284952	0.274954	Ture	0.923972	-0.975501	-0.0515286	None
FOYG_04379	88.3688	73.1555	72.5652	Ture	0.27257	-0.284258	-0.0116888	hypothetical protein(FOYG_04379)
FOYG_11406	11.3799	2.63827	2.28287	Ture	2.10883	-2.31757	-0.208741	uncharacterized protein(FOYG_11406)
FOYG_03148	1.66222	0.464369	0.414192	Ture	1.83977	-2.00474	-0.164972	hypothetical protein(FOYG_03148)
FOYG_07199	170.061	146.646	145.68	Ture	0.213711	-0.223248	-0.00953656	hypothetical protein(FOYG_07199)
FOYG_06579	3.48899	3.18236	3.16966	Ture	0.132711	-0.138483	-0.00577198	hypothetical protein(FOYG_06579)
FOYG_12627	5.73098	2.50068	2.36671	Ture	1.19646	-1.2759	-0.0794386	hypothetical protein(FOYG_12627)
FOYG_01156	39.7727	10.9659	9.71771	Ture	1.85876	-2.03309	-0.174336	hypothetical protein(FOYG_01156)
FOYG_08643	3.06621	1.04731	0.959331	Ture	1.54976	-1.67635	-0.126593	hypothetical protein(FOYG_08643)
FOYG_00897	50.3684	5.02578	3.03197	Ture	3.3251	-4.05419	-0.729093	hypothetical protein(FOYG_00897)
FOYG_01393	10.7203	4.23307	3.94459	Ture	1.34057	-1.4424	-0.101831	hypothetical protein(FOYG_01393)
FOYG_00930	4.46464	0.392578	0.203846	Ture	3.50749	-4.45299	-0.945498	hypothetical protein(FOYG_00930)
FOYG_04135	28.9069	8.20222	7.23326	Ture	1.81733	-1.99869	-0.181368	hypothetical protein(FOYG_04135)
FOYG_11390	0.787685	0.360518	0.340456	Ture	1.12755	-1.21015	-0.0826043	uncharacterized protein(FOYG_11390)
FOYG_11431	0.340377	0.0297227	0.015728	Ture	3.5175	-4.43573	-0.918228	uncharacterized protein(FOYG_11431)
FOYG_13884	64.5178	33.1992	31.7866	Ture	0.958547	-1.02128	-0.062731	hypothetical protein(FOYG_13884)
FOYG_02495	1820.57	219.154	145.792	Ture	3.05438	-3.6424	-0.588028	alcohol dehydrogenase(FOYG_02495)
FOYG_03182	16.4212	11.5146	11.2917	Ture	0.512095	-0.5403	-0.028205	hypothetical protein(FOYG_03182)
FOYG_15309	2.03348	0.137484	0.0001	Ture	3.88661	-14.3117	-10.4251	hypothetical protein(FOYG_15309)
FOYG_05236	357.356	147.227	132.342	Ture	1.27932	-1.43309	-0.153769	hypothetical protein(FOYG_05236)
FOYG_09470	0.20571	0.175704	0.173577	Ture	0.227465	-0.245031	-0.0175657	None
FOYG_01449	38.2629	34.206	33.9177	Ture	0.161696	-0.173907	-0.0122108	hypothetical protein(FOYG_01449)
FOYG_10657	4.2847	0.293711	0.00984467	Ture	3.86672	-8.76564	-4.89891	uncharacterized protein(FOYG_10657)
FOYG_09784	30.3952	12.2269	10.9885	Ture	1.31379	-1.46785	-0.154067	hypothetical protein(FOYG_09784)
FOYG_01112	730.668	132.186	91.1894	Ture	2.46665	-3.00228	-0.535629	hypothetical protein(FOYG_01112)
FOYG_04474	11.6114	3.419	2.85717	Ture	1.7639	-2.02288	-0.258986	hypothetical protein(FOYG_04474)
FOYG_00289	6.06412	3.24993	3.05341	Ture	0.899889	-0.989878	-0.0899884	hypothetical protein(FOYG_00289)
FOYG_07846	0.219687	0.129237	0.122968	Ture	0.765436	-0.837173	-0.0717364	hypothetical protein(FOYG_07846)
FOYG_14239	0.0836083	0.00518633	0.0001	Ture	4.01086	-9.7075	-5.69664	hypothetical protein(FOYG_14239)
FOYG_04415	77.8127	31.0609	28.0046	Ture	1.32491	-1.47434	-0.149435	hypothetical protein(FOYG_04415)
FOYG_14692	13.5887	6.74586	6.29993	Ture	1.01033	-1.109	-0.0986685	hypothetical protein(FOYG_14692)
FOYG_00986	22.4397	7.26356	6.25901	Ture	1.6273	-1.84204	-0.214741	hypothetical protein(FOYG_00986)
FOYG_14566	0.139815	0.083729	0.0800107	Ture	0.739723	-0.805258	-0.065535	enoyl-CoA hydratase(FOYG_14566)
FOYG_04218	1.03936	0.399098	0.357031	Ture	1.38088	-1.54157	-0.160694	None
FOYG_10280	143.187	35.5854	28.4875	Ture	2.00855	-2.3295	-0.320956	hypothetical protein(FOYG_10280)
FOYG_10630	0.291001	0.0181027	0.0001	Ture	4.00675	-11.5068	-7.50006	uncharacterized protein(FOYG_10630)
FOYG_05320	27.1873	12.142	11.1816	Ture	1.16292	-1.28181	-0.11889	squalene monooxygenase(FOYG_05320)
FOYG_01328	88.0514	56.0204	53.9882	Ture	0.652395	-0.705702	-0.0533067	acetolactate synthase small subunit, mitochondrial(FOYG_01328)
FOYG_16550	0.627463	0.130318	0.0989103	Ture	2.26749	-2.66534	-0.397847	hypothetical protein(FOYG_16550)
FOYG_03742	0.260707	0.0803877	0.069267	Ture	1.69738	-1.91219	-0.214806	hypothetical protein(FOYG_03742)
FOYG_04601	36.5374	26.9407	26.3412	Ture	0.439586	-0.472053	-0.0324671	hypothetical protein(FOYG_04601)
FOYG_08510	0.739949	0.103183	0.0633507	Ture	2.84222	-3.54599	-0.703774	hypothetical protein(FOYG_08510)
FOYG_15001	0.634138	0.0320583	0.0001	Ture	4.30603	-12.6306	-8.32456	hypothetical protein(FOYG_15001)
FOYG_00086	1.63944	0.211154	0.134984	Ture	2.95684	-3.60234	-0.645505	hypothetical protein(FOYG_00086)
FOYG_00995	1.39548	0.334832	0.278324	Ture	2.05925	-2.32593	-0.266672	hypothetical protein(FOYG_00995)
FOYG_04607	0.415882	0.165231	0.15208	Ture	1.33169	-1.45134	-0.119654	hypothetical protein(FOYG_04607)
FOYG_04863	1.41784	0.449243	0.398726	Ture	1.65813	-1.83023	-0.172096	None
FOYG_06383	96.4113	76.3474	75.3154	Ture	0.336624	-0.356258	-0.0196337	CDF family cation efflux system protein(FOYG_06383)
FOYG_06556	126.029	90.7538	88.9277	Ture	0.473722	-0.503048	-0.0293256	transcription elongation factor B, polypeptide 1(FOYG_06556)
FOYG_00054	0.809192	0.0369903	0.0001	Ture	4.45126	-12.9823	-8.531	hypothetical protein(FOYG_00054)
FOYG_14003	0.313981	0.014412	0.0001	Ture	4.44534	-11.6165	-7.17113	hypothetical protein(FOYG_14003)
FOYG_03990	1.88284	0.086937	0.0001	Ture	4.43679	-14.2006	-9.76383	hypothetical protein(FOYG_03990)
FOYG_08372	53.6351	31.1887	30.1021	Ture	0.782153	-0.833311	-0.0511583	None
FOYG_07860	29.0629	6.04905	4.88756	Ture	2.2644	-2.57199	-0.307593	hypothetical protein(FOYG_07860)
FOYG_16110	3.60958	1.04759	0.918204	Ture	1.78476	-1.97494	-0.190182	hypothetical protein(FOYG_16110)
FOYG_00785	25.123	18.0455	17.6844	Ture	0.477368	-0.506535	-0.0291674	hypothetical protein(FOYG_00785)
FOYG_14948	1.76657	0.635788	0.578305	Ture	1.47433	-1.61105	-0.136715	hypothetical protein(FOYG_14948)
FOYG_10706	24.2624	20.907	20.7418	Ture	0.214734	-0.22618	-0.0114467	uncharacterized protein(FOYG_10706)
FOYG_11157	4.09132	1.77654	1.66103	Ture	1.20349	-1.30049	-0.0969919	None
FOYG_01825	197.104	102.271	97.514	Ture	0.946565	-1.01528	-0.0687109	hypothetical protein(FOYG_01825)
FOYG_15601	28.2448	15.0394	14.3761	Ture	0.909236	-0.974317	-0.065081	None
FOYG_00557	19.2044	14.5026	14.2166	Ture	0.405122	-0.433861	-0.0287386	hypothetical protein(FOYG_00557)
FOYG_06110	6.60598	5.43594	5.36555	Ture	0.281242	-0.300047	-0.0188048	hypothetical protein(FOYG_06110)
FOYG_10004	113.969	92.0966	90.8207	Ture	0.307419	-0.327545	-0.0201266	hypothetical protein(FOYG_10004)
FOYG_12587	0.502216	0.124195	0.101897	Ture	2.0157	-2.3012	-0.2855	hypothetical protein(FOYG_12587)
FOYG_08080	87.4015	47.1531	44.7563	Ture	0.890304	-0.965566	-0.0752623	hypothetical protein(FOYG_08080)
FOYG_06893	2.74178	1.04646	0.945618	Ture	1.38959	-1.53578	-0.146191	hypothetical protein(FOYG_06893)
FOYG_16054	0.785344	0.105288	0.0648353	Ture	2.89899	-3.59847	-0.699484	hypothetical protein(FOYG_16054)
FOYG_13188	1.52585	1.20871	1.19157	Ture	0.336148	-0.356753	-0.0206057	hypothetical protein(FOYG_13188)
FOYG_15403	41.1256	5.85789	3.95049	Ture	2.81159	-3.37994	-0.568351	hypothetical protein(FOYG_15403)
FOYG_08949	4.80729	3.43025	3.35445	Ture	0.486911	-0.519147	-0.0322357	hypothetical protein(FOYG_08949)
FOYG_14265	0.984502	0.307193	0.270224	Ture	1.68025	-1.86524	-0.18499	hypothetical protein(FOYG_14265)
FOYG_05670	0.375349	0.068046	0.0512107	Ture	2.46365	-2.87372	-0.410066	hypothetical protein(FOYG_05670)
FOYG_09165	0.316412	0.0165433	0.0001	Ture	4.25748	-11.6276	-7.37011	hypothetical protein(FOYG_09165)
FOYG_08214	712.859	439.841	424.256	Ture	0.696636	-0.748683	-0.0520478	hypothetical protein(FOYG_08214)
FOYG_15130	15.9987	3.62039	2.90972	Ture	2.14373	-2.459	-0.315267	hypothetical protein(FOYG_15130)
FOYG_04323	0.59546	0.0317503	0.0001	Ture	4.22916	-12.5398	-8.31063	hypothetical protein(FOYG_04323)
FOYG_04390	52.7065	49.8428	49.6813	Ture	0.0805982	-0.0852794	-0.00468117	elongation factor 2(FOYG_04390)
FOYG_07334	33.163	24.5475	24.0671	Ture	0.433996	-0.462512	-0.0285166	hypothetical protein(FOYG_07334)
FOYG_15775	2.61472	1.56419	1.506	Ture	0.741237	-0.795937	-0.0546999	hypothetical protein(FOYG_15775)
FOYG_05944	72.6051	17.0731	13.9928	Ture	2.08834	-2.37539	-0.287046	glutathione S-transferase(FOYG_05944)
FOYG_07964	0.963603	0.863366	0.857801	Ture	0.158468	-0.167796	-0.00932816	None
FOYG_02266	1.28543	0.000917	0.0001	Ture	10.453	-13.65	-3.19692	hypothetical protein(FOYG_02266)
FOYG_06386	360.502	240.968	240.875	Ture	0.581163	-0.581722	-0.000558566	hypothetical protein(FOYG_06386)
FOYG_11664	0.928808	0.000779667	0.0001	Ture	10.2183	-13.1812	-2.96286	serine/threonine protein kinase(FOYG_11664)
FOYG_05511	0.110929	0.0001	6.43e-05	Ture	10.1154	-10.7518	-0.636362	hypothetical protein(FOYG_05511)
FOYG_01126	15.7734	5.31663	5.30045	Ture	1.56891	-1.57331	-0.00439686	hypothetical protein(FOYG_01126)
FOYG_03859	2.41315	1.31457	1.31071	Ture	0.876324	-0.880568	-0.00424355	None
FOYG_01634	139.77	68.8471	68.6526	Ture	1.02159	-1.02567	-0.00408016	2,3-bisphosphoglycerate-independent phosphoglycerate mutase(FOYG_01634)
FOYG_10150	46.4702	29.4374	29.388	Ture	0.658653	-0.661077	-0.00242417	hypothetical protein(FOYG_10150)
FOYG_15747	12.5507	2.25398	2.2229	Ture	2.47723	-2.49726	-0.020028	hypothetical protein(FOYG_15747)
FOYG_09004	13.6303	7.48222	7.30331	Ture	0.865277	-0.900194	-0.0349166	None
FOYG_11675	0.747401	0.183573	0.167138	Ture	2.02553	-2.16084	-0.135311	UPF0271 protein(FOYG_11675)
FOYG_07299	1501.93	454.581	427.479	Ture	1.72421	-1.8129	-0.0886825	acetate kinase(FOYG_07299)
FOYG_10314	49.1521	5.97379	4.84293	Ture	3.04054	-3.3433	-0.302767	None
FOYG_16518	66.802	41.9028	41.2517	Ture	0.672845	-0.695439	-0.0225937	DNA-repair protein complementing XP-A cells(FOYG_16518)
FOYG_03440	2.30349	0.061886	0.0001	Ture	5.21807	-14.4915	-9.27347	hypothetical protein(FOYG_03440)
FOYG_00313	38.464	33.155	33.0102	Ture	0.214282	-0.220598	-0.00631592	glutaredoxin 3(FOYG_00313)
FOYG_16308	0.528901	0.340008	0.334865	Ture	0.63743	-0.659418	-0.0219877	None
FOYG_09726	83.7398	39.5415	38.5342	Ture	1.08255	-1.11977	-0.0372273	hypothetical protein(FOYG_09726)
FOYG_13391	0.189582	0.0336583	0.0297777	Ture	2.49378	-2.67052	-0.176733	hypothetical protein(FOYG_13391)
FOYG_02449	86.0757	43.4411	42.4089	Ture	0.986545	-1.02124	-0.0346964	hypothetical protein(FOYG_02449)
FOYG_03577	159.858	130.429	129.725	Ture	0.293533	-0.301341	-0.00780785	30S ribosomal protein S13(FOYG_03577)
FOYG_12213	4.76125	2.37426	2.32947	Ture	1.00386	-1.03134	-0.0274737	hypothetical protein(FOYG_12213)
FOYG_04394	2.02301	0.576275	0.548849	Ture	1.81168	-1.88202	-0.0703473	hypothetical protein(FOYG_04394)
FOYG_13452	1.46745	0.258878	0.235755	Ture	2.50297	-2.63796	-0.134982	hypothetical protein(FOYG_13452)
FOYG_01158	12.0243	4.78526	4.63572	Ture	1.32928	-1.37508	-0.0458016	DNA repair protein rhp54(FOYG_01158)
FOYG_00469	2.13642	0.921656	0.89568	Ture	1.21289	-1.25414	-0.0412455	hypothetical protein(FOYG_00469)
FOYG_11882	0.554168	0.171776	0.163491	Ture	1.6898	-1.76111	-0.0713173	hypothetical protein(FOYG_11882)
FOYG_08560	1.35641	1.0169	1.0135	Ture	0.415611	-0.42044	-0.00482887	None
FOYG_10491	28.7477	21.7527	21.6857	Ture	0.402256	-0.406705	-0.00444961	hypothetical protein(FOYG_10491)
FOYG_07637	1.00602	0.0255797	0.0168773	Ture	5.29752	-5.89743	-0.59991	hypothetical protein(FOYG_07637)
FOYG_15251	0.811836	0.118411	0.112755	Ture	2.77739	-2.84799	-0.0706074	hypothetical protein(FOYG_15251)
FOYG_13769	86.5304	13.2682	12.7352	Ture	2.70524	-2.76439	-0.0591457	hypothetical protein(FOYG_13769)
FOYG_14211	25.2957	0.66193	0.485903	Ture	5.25607	-5.70208	-0.446012	hypothetical protein(FOYG_14211)
FOYG_03846	32.5625	9.13742	8.99385	Ture	1.83335	-1.8562	-0.0228493	hypothetical protein(FOYG_03846)
FOYG_04003	2.38345	0.799101	0.788638	Ture	1.5766	-1.59561	-0.0190158	hypothetical protein(FOYG_04003)
FOYG_07036	78.0795	39.5779	39.4012	Ture	0.980251	-0.986706	-0.00645528	hypothetical protein(FOYG_07036)
FOYG_15344	41.0709	13.9871	13.87	Ture	1.55402	-1.56615	-0.012126	hypothetical protein(FOYG_15344)
FOYG_13347	2.97366	0.258251	0.242904	Ture	3.52539	-3.61378	-0.0883857	NAD(P)H dehydrogenase (quinone)(FOYG_13347)
FOYG_07046	8.54465	7.14688	7.13952	Ture	0.257707	-0.259195	-0.00148756	hypothetical protein(FOYG_07046)
FOYG_00386	1.5501	0.0652213	0.0577323	Ture	4.57087	-4.74684	-0.175964	hypothetical protein(FOYG_00386)
FOYG_14009	1.61229	0.12854	0.12127	Ture	3.64882	-3.73282	-0.0839949	hypothetical protein(FOYG_14009)
FOYG_14849	0.562608	0.0823013	0.0765053	Ture	2.77314	-2.8785	-0.105355	hypothetical protein(FOYG_14849)
FOYG_02077	1.99407	0.0744293	0.0519013	Ture	4.7437	-5.2638	-0.5201	hypothetical protein(FOYG_02077)
FOYG_08654	2551.85	502.857	478.532	Ture	2.34332	-2.41486	-0.0715349	hypothetical protein(FOYG_08654)
FOYG_08166	187.77	156.977	156.543	Ture	0.258411	-0.262408	-0.00399724	hypothetical protein(FOYG_08166)
FOYG_11509	3.34158	0.0470143	0.0001	Ture	6.15129	-15.0282	-8.87696	amino-acid permease inda1(FOYG_11509)
FOYG_07894	576.585	441.818	440.026	Ture	0.384082	-0.389944	-0.00586227	ubiquinol-cytochrome c reductase subunit 8(FOYG_07894)
FOYG_11305	66.6216	29.0624	28.553	Ture	1.19684	-1.22235	-0.0255083	cyclopropane-fatty-acyl-phospholipid synthase(FOYG_11305)
FOYG_02403	0.553979	0.467549	0.466385	Ture	0.244712	-0.248309	-0.00359721	hypothetical protein(FOYG_02403)
FOYG_07057	267.503	195.824	194.861	Ture	0.449995	-0.457106	-0.00711114	hypothetical protein(FOYG_07057)
FOYG_07789	29.2061	20.8011	20.6677	Ture	0.489606	-0.498891	-0.00928456	hypothetical protein(FOYG_07789)
FOYG_12447	4.37324	1.66317	1.62189	Ture	1.39477	-1.43103	-0.0362623	hypothetical protein(FOYG_12447)
FOYG_13677	0.698989	0.139721	0.129864	Ture	2.32272	-2.42827	-0.105544	None
FOYG_03123	54.6858	30.0397	29.602	Ture	0.864294	-0.885471	-0.0211762	hypothetical protein(FOYG_03123)
FOYG_06693	0.619119	0.0738573	0.0641237	Ture	3.0674	-3.27129	-0.203884	hypothetical protein(FOYG_06693)
FOYG_03428	1.7705	0.811736	0.795268	Ture	1.12507	-1.15464	-0.0295707	hypothetical protein(FOYG_03428)
FOYG_05788	0.423035	0.036496	0.0298753	Ture	3.53497	-3.82375	-0.288784	None
FOYG_13725	0.302644	0.00500933	0.0001	Ture	5.91686	-11.5634	-5.64655	None
FOYG_00194	1.2237	0.0204563	0.0001	Ture	5.90256	-13.579	-7.6764	hypothetical protein(FOYG_00194)
FOYG_16019	4.1273	0.068052	0.0001	Ture	5.92242	-15.3329	-9.41049	hypothetical protein(FOYG_16019)
FOYG_07520	37.3879	24.3397	15.4765	Ture	0.619259	-1.27249	-0.653232	hypothetical protein(FOYG_07520)
FOYG_08051	65.471	37.9384	19.2649	Ture	0.787196	-1.76488	-0.977689	hypothetical protein(FOYG_08051)
FOYG_05201	844.443	483.375	238.381	Ture	0.804857	-1.82473	-1.01987	oxidoreductase(FOYG_05201)
FOYG_13627	0.169206	0.134658	0.111218	Ture	0.32948	-0.605393	-0.275913	hypothetical protein(FOYG_13627)
FOYG_10215	272.898	186.428	127.34	Ture	0.549742	-1.09968	-0.549934	hypothetical protein(FOYG_10215)
FOYG_07058	96.2092	56.1886	28.9387	Ture	0.775899	-1.73317	-0.957276	hypothetical protein(FOYG_07058)
FOYG_07181	399.532	349.672	315.71	Ture	0.192311	-0.339711	-0.1474	ubiquinol-cytochrome c reductase subunit 9(FOYG_07181)
FOYG_07162	135.793	85.6753	51.2623	Ture	0.66446	-1.40544	-0.740982	None
FOYG_03845	76.4225	33.4982	4.06013	Ture	1.18991	-4.2344	-3.04449	catalase(FOYG_03845)
FOYG_04233	569.879	368.162	229.805	Ture	0.630315	-1.31024	-0.67993	hypothetical protein(FOYG_04233)
FOYG_12035	200.756	170.529	149.668	Ture	0.235424	-0.423672	-0.188247	hypothetical protein(FOYG_12035)
FOYG_02528	272.573	160.306	82.6373	Ture	0.765816	-1.72178	-0.955962	hypothetical protein(FOYG_02528)
FOYG_10071	21.5611	10.3552	2.59364	Ture	1.05807	-3.05538	-1.9973	ATPase(FOYG_10071)
FOYG_01817	187.134	138.951	104.443	Ture	0.429495	-0.841348	-0.411853	60S ribosomal protein L38(FOYG_01817)
FOYG_02955	138.798	99.8057	71.8214	Ture	0.475794	-0.950504	-0.474709	DNA topoisomerase I(FOYG_02955)
FOYG_01526	18.2691	7.88694	0.422243	Ture	1.21187	-5.43519	-4.22332	hypothetical protein(FOYG_01526)
FOYG_07958	606.429	479.171	387.747	Ture	0.339798	-0.645222	-0.305424	60S ribosomal protein L10-A(FOYG_07958)
FOYG_00818	0.444376	0.250864	0.110347	Ture	0.824877	-2.00973	-1.18486	hypothetical protein(FOYG_00818)
FOYG_04809	58.8512	40.1271	26.5597	Ture	0.552493	-1.14783	-0.59534	protein BCP1(FOYG_04809)
FOYG_01466	192.193	173.645	160.237	Ture	0.146409	-0.262342	-0.115933	hypothetical protein(FOYG_01466)
FOYG_10255	0.200095	0.0840477	0.0001	Ture	1.2514	-10.9665	-9.71506	None
FOYG_01680	882.205	750.862	656.128	Ture	0.232567	-0.427137	-0.19457	diphthamide biosynthesis protein 3(FOYG_01680)
FOYG_10039	1783.24	1295.68	944.513	Ture	0.46079	-0.916859	-0.456069	elongation factor 1-alpha(FOYG_10039)
FOYG_14460	1.18143	0.956808	0.797249	Ture	0.304237	-0.567436	-0.263199	hypothetical protein(FOYG_14460)
FOYG_10744	5.2717	2.95054	1.31486	Ture	0.837288	-2.00335	-1.16607	uncharacterized protein(FOYG_10744)
FOYG_08984	14.6854	6.53129	0.765378	Ture	1.16894	-4.26206	-3.09312	hypothetical protein(FOYG_08984)
FOYG_10810	8.47201	7.28122	6.44015	Ture	0.218525	-0.395611	-0.177086	None
FOYG_14728	0.109162	0.062571	0.0296813	Ture	0.802909	-1.87885	-1.07594	None
FOYG_00606	6.91236	5.53596	4.57108	Ture	0.320345	-0.596644	-0.2763	hypothetical protein(FOYG_00606)
FOYG_12354	0.388145	0.249702	0.1525	Ture	0.63639	-1.34778	-0.711395	hypothetical protein(FOYG_12354)
FOYG_01885	12.2822	10.9852	10.0809	Ture	0.161014	-0.284953	-0.12394	hypothetical protein(FOYG_01885)
FOYG_03352	87.4838	79.0341	73.1594	Ture	0.14654	-0.257972	-0.111433	hypothetical protein(FOYG_03352)
FOYG_08329	202.994	112.694	44.849	Ture	0.849019	-2.17828	-1.32927	asparagine synthetase(FOYG_08329)
FOYG_13398	0.213419	0.167747	0.133402	Ture	0.347399	-0.677905	-0.330506	None
FOYG_06867	1.86933	1.10965	0.540763	Ture	0.752422	-1.78946	-1.03703	hypothetical protein(FOYG_06867)
FOYG_01695	377.51	216.013	94.9626	Ture	0.805396	-1.99108	-1.18569	hypothetical protein(FOYG_01695)
FOYG_09875	1087.58	698.423	406.546	Ture	0.638947	-1.41963	-0.780682	50S ribosomal protein L14e(FOYG_09875)
FOYG_07552	1.73348	0.84549	0.182477	Ture	1.03581	-3.24788	-2.21207	hypothetical protein(FOYG_07552)
FOYG_03623	1808.19	1361.14	1028.27	Ture	0.409731	-0.81433	-0.404599	None
FOYG_08603	130.308	111.499	97.5123	Ture	0.224891	-0.418267	-0.193377	hypothetical protein(FOYG_08603)
FOYG_09593	856.882	644.543	486.669	Ture	0.410819	-0.816157	-0.405338	60S ribosomal protein L37(FOYG_09593)
FOYG_05530	0.601031	0.280394	0.0466353	Ture	1.09999	-3.68794	-2.58796	hypothetical protein(FOYG_05530)
FOYG_06338	259.367	216.344	184.828	Ture	0.261671	-0.488815	-0.227144	ubiquinol-cytochrome c reductase core subunit 2(FOYG_06338)
FOYG_10152	13.1303	10.3869	8.3753	Ture	0.338144	-0.648691	-0.310547	hypothetical protein(FOYG_10152)
FOYG_12696	0.0870277	0.0368333	0.0001	Ture	1.24046	-9.76533	-8.52487	hypothetical protein(FOYG_12696)
FOYG_08244	2.26646	1.24712	0.502064	Ture	0.861842	-2.1745	-1.31265	None
FOYG_13498	1.02567	0.762988	0.570972	Ture	0.426832	-0.845073	-0.418241	None
FOYG_09177	0.0332117	0.0141377	0.0001	Ture	1.23215	-8.37555	-7.1434	hypothetical protein(FOYG_09177)
FOYG_08014	58.5349	42.0167	29.8723	Ture	0.478333	-0.97049	-0.492157	None
FOYG_09689	125.869	98.27	77.9848	Ture	0.357101	-0.69066	-0.333558	hypothetical protein(FOYG_09689)
FOYG_07819	41.0872	25.6329	14.1707	Ture	0.680693	-1.53577	-0.855079	sphingolipid delta-4 desaturase(FOYG_07819)
FOYG_07597	0.266565	0.228657	0.200647	Ture	0.221302	-0.409828	-0.188526	hypothetical protein(FOYG_07597)
FOYG_05079	203.236	134.737	84.0543	Ture	0.59301	-1.27376	-0.680752	NADPH-cytochrome P450 reductase(FOYG_05079)
FOYG_11946	1.23287	0.579722	0.0962743	Ture	1.08858	-3.67872	-2.59014	None
FOYG_12005	16.6818	9.93922	4.76854	Ture	0.747074	-1.80666	-1.05958	hypothetical protein(FOYG_12005)
FOYG_14499	40.127	23.3542	10.516	Ture	0.780894	-1.93199	-1.15109	hypothetical protein(FOYG_14499)
FOYG_10430	10.5448	5.33028	1.39414	Ture	0.984246	-2.91908	-1.93484	hypothetical protein(FOYG_10430)
FOYG_10724	138.501	107.676	84.4154	Ture	0.363204	-0.71432	-0.351117	homoaconitase, mitochondrial(FOYG_10724)
FOYG_13739	133.553	81.4103	42.0592	Ture	0.714134	-1.66692	-0.95279	hypothetical protein(FOYG_13739)
FOYG_01340	866.543	641.376	470.764	Ture	0.4341	-0.880266	-0.446166	30S ribosomal protein S10e(FOYG_01340)
FOYG_09700	42.0939	21.5143	5.91649	Ture	0.968313	-2.8308	-1.86248	hypothetical protein(FOYG_09700)
FOYG_08732	9.00303	6.87594	5.2625	Ture	0.388852	-0.774662	-0.38581	None
FOYG_10421	0.0865093	0.0373803	0.0001	Ture	1.21058	-9.75671	-8.54614	hypothetical protein(FOYG_10421)
FOYG_13559	6.29492	4.15769	2.46309	Ture	0.598405	-1.35372	-0.755315	hypothetical protein(FOYG_13559)
FOYG_02753	192.014	132.932	86.2917	Ture	0.53052	-1.15392	-0.623397	hypothetical protein(FOYG_02753)
FOYG_05304	16.7046	15.4919	14.537	Ture	0.108727	-0.200512	-0.0917853	origin recognition complex subunit 4(FOYG_05304)
FOYG_01191	298.043	248.093	208.702	Ture	0.264644	-0.514079	-0.249436	dihydrolipoyl dehydrogenase(FOYG_01191)
FOYG_05486	16.2967	8.83167	2.94637	Ture	0.883823	-2.46757	-1.58375	None
FOYG_10960	0.179358	0.079116	0.0001	Ture	1.1808	-10.8086	-9.62783	None
FOYG_04076	95.3947	50.2342	15.1798	Ture	0.925239	-2.65175	-1.72651	hypothetical protein(FOYG_04076)
FOYG_08002	2.12523	1.21996	0.517539	Ture	0.800791	-2.03788	-1.23709	hypothetical protein(FOYG_08002)
FOYG_07130	849.083	619.067	438.525	Ture	0.455809	-0.953244	-0.497435	60S ribosomal protein L9-B(FOYG_07130)
FOYG_11908	7.5427	6.04456	4.87134	Ture	0.319445	-0.630762	-0.311318	hypothetical protein(FOYG_11908)
FOYG_07231	168.488	127.389	95.3495	Ture	0.403406	-0.821352	-0.417946	60S ribosomal protein L36(FOYG_07231)
FOYG_08105	3.80507	2.78802	1.99362	Ture	0.448684	-0.93253	-0.483846	threonine dehydratase(FOYG_08105)
FOYG_01380	106.295	97.0793	89.8718	Ture	0.130835	-0.242131	-0.111296	hypothetical protein(FOYG_01380)
FOYG_03203	143.733	128.936	117.368	Ture	0.156744	-0.292357	-0.135613	small nuclear ribonucleoprotein B and B'(FOYG_03203)
FOYG_05641	0.427524	0.192364	0.0001	Ture	1.15217	-12.0618	-10.9096	None
FOYG_08010	118.984	92.9228	71.7844	Ture	0.356665	-0.729027	-0.372362	aconitate hydratase, mitochondrial(FOYG_08010)
FOYG_11235	2.64176	2.03833	1.54629	Ture	0.374109	-0.772689	-0.39858	uncharacterized protein(FOYG_11235)
FOYG_03019	1382.63	1049.18	777.383	Ture	0.398154	-0.830716	-0.432561	60S ribosomal protein L2(FOYG_03019)
FOYG_10968	0.66838	0.468323	0.305257	Ture	0.513165	-1.13064	-0.617477	uncharacterized protein(FOYG_10968)
FOYG_09766	20.917	15.3022	10.7377	Ture	0.450938	-0.961991	-0.511053	None
FOYG_13026	0.129878	0.0583447	0.0001	Ture	1.15449	-10.3429	-9.18846	hypothetical protein(FOYG_13026)
FOYG_13894	329.579	208.527	110.017	Ture	0.660394	-1.5829	-0.922502	hypothetical protein(FOYG_13894)
FOYG_10805	0.070956	0.03166	0.0001	Ture	1.16426	-9.47078	-8.30652	None
FOYG_08831	135.286	104.525	79.7642	Ture	0.372157	-0.762193	-0.390036	None
FOYG_08301	78.5417	67.3528	58.3485	Ture	0.221722	-0.428764	-0.207042	hypothetical protein(FOYG_08301)
FOYG_10592	7.46796	4.13951	1.46146	Ture	0.851252	-2.3533	-1.50205	uncharacterized protein(FOYG_10592)
FOYG_06399	4.3429	3.09827	2.1071	Ture	0.487198	-1.0434	-0.556202	hypothetical protein(FOYG_06399)
FOYG_08277	1017.38	732.817	505.509	Ture	0.473329	-1.00904	-0.535715	delta-aminolevulinic acid dehydratase(FOYG_08277)
FOYG_12699	0.0623953	0.0277793	0.0001	Ture	1.16743	-9.28529	-8.11787	hypothetical protein(FOYG_12699)
FOYG_08253	19.9676	15.395	11.6195	Ture	0.3752	-0.781113	-0.405912	GAF protein(FOYG_08253)
FOYG_02426	23.1923	14.9978	8.23564	Ture	0.628896	-1.4937	-0.8648	hypothetical protein(FOYG_02426)
FOYG_13569	2.75786	1.99048	1.35717	Ture	0.470433	-1.02295	-0.552515	hypothetical protein(FOYG_13569)
FOYG_09907	3.70099	2.37116	1.27516	Ture	0.64232	-1.53723	-0.894913	hypothetical protein(FOYG_09907)
FOYG_10121	188.652	148.237	114.947	Ture	0.347826	-0.714765	-0.36694	hypothetical protein(FOYG_10121)
FOYG_00465	0.260073	0.147858	0.0555107	Ture	0.814706	-2.22808	-1.41337	hypothetical protein(FOYG_00465)
FOYG_06542	36.7244	24.4526	14.3624	Ture	0.586752	-1.35444	-0.767691	None
FOYG_11319	1608.83	1246.04	943.407	Ture	0.368664	-0.770059	-0.401394	50S ribosomal protein LP2(FOYG_11319)
FOYG_00479	15.6216	14.2376	13.0819	Ture	0.133836	-0.255974	-0.122138	hypothetical protein(FOYG_00479)
FOYG_02982	943.552	721.775	536.632	Ture	0.386552	-0.814169	-0.427617	40S ribosomal protein S18(FOYG_02982)
FOYG_10006	238.038	169.681	113.059	Ture	0.488362	-1.07412	-0.585758	phospho-2-dehydro-3-deoxyheptonate aldolase, tyrosine-inhibited(FOYG_10006)
FOYG_10069	18.1568	11.1624	5.36763	Ture	0.701866	-1.75815	-1.05629	hypothetical protein(FOYG_10069)
FOYG_08717	374.249	301.102	240.335	Ture	0.313745	-0.638954	-0.325208	ribosomal protein L28e(FOYG_08717)
FOYG_16273	61.1973	50.8964	42.3494	Ture	0.265904	-0.531125	-0.265221	hypothetical protein(FOYG_16273)
FOYG_16319	329.548	256.308	195.529	Ture	0.362612	-0.753108	-0.390496	50S ribosomal protein L31e(FOYG_16319)
FOYG_00157	3.00373	1.47791	0.198729	Ture	1.0232	-3.91788	-2.89469	hypothetical protein(FOYG_00157)
FOYG_07969	54.9389	29.2214	7.66505	Ture	0.910801	-2.84146	-1.93066	None
FOYG_07640	1.52799	0.801237	0.189352	Ture	0.931332	-3.01249	-2.08116	hypothetical protein(FOYG_07640)
FOYG_12504	774.178	611.883	475.291	Ture	0.33941	-0.703855	-0.364446	60S ribosomal protein L32(FOYG_12504)
FOYG_03011	189.685	152.977	121.814	Ture	0.310294	-0.63893	-0.328636	60S ribosomal protein L10a(FOYG_03011)
FOYG_05789	0.089951	0.0413443	0.0001	Ture	1.12145	-9.813	-8.69155	pyruvate decarboxylase(FOYG_05789)
FOYG_08200	7.09399	4.38839	2.08885	Ture	0.692906	-1.76389	-1.07098	None
FOYG_10846	1.89349	1.12291	0.467057	Ture	0.753801	-2.01937	-1.26557	uncharacterized protein(FOYG_10846)
FOYG_05164	51.1693	32.8093	17.0596	Ture	0.641174	-1.5847	-0.943525	hypothetical protein(FOYG_05164)
FOYG_06966	29.3784	20.6702	13.2448	Ture	0.507206	-1.14934	-0.642129	hypothetical protein(FOYG_06966)
FOYG_07596	70.5148	58.1217	47.5364	Ture	0.278848	-0.568893	-0.290045	hypothetical protein(FOYG_07596)
FOYG_00347	178.178	133.77	95.8657	Ture	0.413558	-0.894229	-0.480671	5'-nucleotidase(FOYG_00347)
FOYG_00374	150.997	121.233	95.8295	Ture	0.316737	-0.655979	-0.339242	hypothetical protein(FOYG_00374)
FOYG_01188	1.66608	0.994969	0.362422	Ture	0.743731	-2.20071	-1.45698	hypothetical protein(FOYG_01188)
FOYG_04997	1199.04	952.24	720.963	Ture	0.33248	-0.733879	-0.401399	40S ribosomal protein S27(FOYG_04997)
FOYG_01589	25.9964	20.8581	16.0374	Ture	0.317704	-0.69687	-0.379166	imidazoleglycerol-phosphate dehydratase(FOYG_01589)
FOYG_15949	1.66734	1.28141	0.918968	Ture	0.37982	-0.859462	-0.479642	arabinan endo-1,5-alpha-L-arabinosidase(FOYG_15949)
FOYG_04764	60.8813	47.1816	33.8603	Ture	0.367775	-0.846403	-0.478628	hypothetical protein(FOYG_04764)
FOYG_08234	0.386326	0.190238	0.0001	Ture	1.02201	-11.9156	-10.8936	hypothetical protein(FOYG_08234)
FOYG_11424	50.2143	33.5935	17.5075	Ture	0.579915	-1.52013	-0.940212	uncharacterized protein(FOYG_11424)
FOYG_10203	0.509108	0.301467	0.103668	Ture	0.755973	-2.296	-1.54003	hypothetical protein(FOYG_10203)
FOYG_01260	1.99199	1.28025	0.604053	Ture	0.637789	-1.72146	-1.08368	tRNA (guanine-N(1)-)-methyltransferase(FOYG_01260)
FOYG_03853	0.1233	0.060152	0.0001	Ture	1.03548	-10.268	-9.23247	hypothetical protein(FOYG_03853)
FOYG_05373	2587.76	1919.59	1279.07	Ture	0.430907	-1.0166	-0.585697	hypothetical protein(FOYG_05373)
FOYG_02792	47.886	37.7475	27.9896	Ture	0.343224	-0.77471	-0.431486	3-hydroxy acyl-CoA dehydratase(FOYG_02792)
FOYG_05047	0.28087	0.183543	0.0899337	Ture	0.613785	-1.64297	-1.02918	hypothetical protein(FOYG_05047)
FOYG_10917	45.4688	29.8634	15.6869	Ture	0.606501	-1.53531	-0.928812	uncharacterized protein(FOYG_10917)
FOYG_00630	381.56	304.029	233.804	Ture	0.327701	-0.706608	-0.378907	hypothetical protein(FOYG_00630)
FOYG_06770	3.3854	2.2577	1.23533	Ture	0.584469	-1.45443	-0.869959	hypothetical protein(FOYG_06770)
FOYG_01086	16.4	9.92314	3.99438	Ture	0.724824	-2.03765	-1.31282	hypothetical protein(FOYG_01086)
FOYG_04911	0.0685833	0.040094	0.0140927	Ture	0.774472	-2.28291	-1.50844	hypothetical protein(FOYG_04911)
FOYG_04536	1.76292	1.37136	1.00769	Ture	0.362357	-0.806905	-0.444548	hypothetical protein(FOYG_04536)
FOYG_07974	377.405	307.602	242.782	Ture	0.29505	-0.636452	-0.341403	hypothetical protein(FOYG_07974)
FOYG_05505	77.1737	39.8015	5.11889	Ture	0.955287	-3.91421	-2.95892	hypothetical protein(FOYG_05505)
FOYG_12618	0.985723	0.866779	0.756416	Ture	0.185518	-0.382002	-0.196484	None
FOYG_07994	4.20884	4.03237	3.8703	Ture	0.0617947	-0.120975	-0.0591808	None
FOYG_06151	349.623	278.123	212.415	Ture	0.330076	-0.718914	-0.388838	40S ribosomal protein S21(FOYG_06151)
FOYG_12138	0.395027	0.200973	0.0225393	Ture	0.974948	-4.13144	-3.15649	hypothetical protein(FOYG_12138)
FOYG_13184	0.457782	0.302901	0.160501	Ture	0.595813	-1.51208	-0.916266	hypothetical protein(FOYG_13184)
FOYG_02942	30.1768	23.3025	16.9642	Ture	0.372954	-0.830943	-0.457989	tRNA-dihydrouridine synthase 2(FOYG_02942)
FOYG_12134	2.13481	1.63005	1.16354	Ture	0.389189	-0.875583	-0.486393	hypothetical protein(FOYG_12134)
FOYG_16312	466.45	363.531	271.184	Ture	0.359645	-0.782451	-0.422806	40S ribosomal protein S2(FOYG_16312)
FOYG_06348	1342.58	1075.54	835.582	Ture	0.319948	-0.684156	-0.364207	40S ribosomal protein S6-B(FOYG_06348)
FOYG_12681	1.50715	1.19371	0.911831	Ture	0.336369	-0.724989	-0.388619	endo-1,3(4)-beta-glucanase(FOYG_12681)
FOYG_13535	10.6028	7.60014	4.8994	Ture	0.480348	-1.11377	-0.63342	hypothetical protein(FOYG_13535)
FOYG_00531	352.266	279.54	214.804	Ture	0.333609	-0.713644	-0.380035	60S ribosomal protein L17(FOYG_00531)
FOYG_08223	829.298	625.853	444.609	Ture	0.406067	-0.899354	-0.493287	60S ribosomal protein L5(FOYG_08223)
FOYG_07913	201.465	173.322	148.177	Ture	0.217077	-0.443208	-0.226132	cellular nucleic acid-binding protein(FOYG_07913)
FOYG_00311	952.23	769.738	606.428	Ture	0.306942	-0.650975	-0.344033	60S ribosomal protein L16(FOYG_00311)
FOYG_02387	2718.88	1767.33	914.928	Ture	0.621441	-1.57128	-0.949842	AAT family amino acid transporter(FOYG_02387)
FOYG_09585	598.313	468.619	352.418	Ture	0.352484	-0.763613	-0.411129	60S ribosomal protein L24(FOYG_09585)
FOYG_04669	134.041	114.783	97.7941	Ture	0.223773	-0.454859	-0.231086	nicotinate (nicotinamide) nucleotide adenylyltransferase(FOYG_04669)
FOYG_10513	0.111895	0.052455	0.0001	Ture	1.093	-10.1279	-9.03494	hypothetical protein(FOYG_10513)
FOYG_11286	910.017	667.287	453.895	Ture	0.447586	-1.00353	-0.555949	uncharacterized protein(FOYG_11286)
FOYG_16106	2.2207	1.03812	0.0001	Ture	1.09705	-14.4387	-13.3417	hypothetical protein(FOYG_16106)
FOYG_11316	24.034	19.8834	16.2908	Ture	0.273513	-0.561016	-0.287503	DNA-directed RNA polymerase III subunit RPC8(FOYG_11316)
FOYG_05458	0.106743	0.0497477	0.0001	Ture	1.10144	-10.0599	-8.95849	None
FOYG_12222	2319.03	1703.37	1166.2	Ture	0.445125	-0.991704	-0.546579	MFS transporter, DHA1 family, multidrug resistance protein(FOYG_12222)
FOYG_04760	366.585	322.497	283.881	Ture	0.184861	-0.368863	-0.184002	hypothetical protein(FOYG_04760)
FOYG_05975	17.0191	11.5973	6.85906	Ture	0.553371	-1.31107	-0.757702	hypothetical protein(FOYG_05975)
FOYG_12337	36.6207	33.3877	30.56	Ture	0.133341	-0.261015	-0.127674	hypothetical protein(FOYG_12337)
FOYG_01456	696.246	438.667	185.786	Ture	0.666471	-1.90596	-1.23949	hypothetical protein(FOYG_01456)
FOYG_04121	0.251532	0.186438	0.122517	Ture	0.432049	-1.03776	-0.605707	hypothetical protein(FOYG_04121)
FOYG_10908	84.496	71.2448	58.1032	Ture	0.246099	-0.540266	-0.294167	uncharacterized protein(FOYG_10908)
FOYG_11858	1.09544	0.890183	0.686843	Ture	0.299332	-0.673455	-0.374123	hypothetical protein(FOYG_11858)
FOYG_03184	72.7298	50.4108	28.3963	Ture	0.528814	-1.35684	-0.82803	hypothetical protein(FOYG_03184)
FOYG_06610	3.41974	2.67856	1.94774	Ture	0.352428	-0.812084	-0.459656	hypothetical protein(FOYG_06610)
FOYG_04613	267.149	237.678	208.518	Ture	0.168638	-0.357473	-0.188835	F-type H+-transporting ATPase subunit J(FOYG_04613)
FOYG_02339	16.4873	10.353	4.29267	Ture	0.671314	-1.94141	-1.2701	hypothetical protein(FOYG_02339)
FOYG_02936	310.997	233.927	157.812	Ture	0.410842	-0.978696	-0.567855	hypothetical protein(FOYG_02936)
FOYG_05844	58.2804	29.1303	0.0001	Ture	1.00049	-19.1527	-18.1522	serine/threonine protein kinase(FOYG_05844)
FOYG_04910	436.187	285.089	134.478	Ture	0.613537	-1.69758	-1.08404	guanine deaminase(FOYG_04910)
FOYG_05163	6.51431	5.22125	3.93095	Ture	0.319218	-0.728736	-0.409518	None
FOYG_04300	100.497	68.9439	36.9851	Ture	0.54366	-1.44214	-0.898478	3-hydroxy-3-methylglutaryl-coenzyme A reductase(FOYG_04300)
FOYG_13567	241.206	157.74	73.8878	Ture	0.612717	-1.70686	-1.09414	hypothetical protein(FOYG_13567)
FOYG_03008	2449.46	1922.01	1390.04	Ture	0.349844	-0.817342	-0.467498	60S ribosomal protein L39(FOYG_03008)
FOYG_13031	0.60577	0.34666	0.0857213	Ture	0.805249	-2.82104	-2.01579	hypothetical protein(FOYG_13031)
FOYG_05208	3.58384	2.74903	1.8698	Ture	0.382584	-0.938627	-0.556043	hypothetical protein(FOYG_05208)
FOYG_03419	105.031	89.8681	74.0224	Ture	0.224937	-0.504785	-0.279847	cytochrome c oxidase subunit 6, mitochondrial(FOYG_03419)
FOYG_05793	16.0703	11.4349	6.58736	Ture	0.49096	-1.28663	-0.795669	hypothetical protein(FOYG_05793)
FOYG_04155	24.2103	23.3359	22.4217	Ture	0.05307	-0.110726	-0.0576559	hypothetical protein(FOYG_04155)
FOYG_06215	16.2317	12.9035	9.42356	Ture	0.331052	-0.78447	-0.453418	hypothetical protein(FOYG_06215)
FOYG_10732	1983.8	1529.85	1055.18	Ture	0.374873	-0.910773	-0.535901	ubiquitin-40S ribosomal protein S27a(FOYG_10732)
FOYG_04002	6.85928	4.26205	1.55474	Ture	0.686509	-2.14138	-1.45487	hypothetical protein(FOYG_04002)
FOYG_08383	185.145	127.217	66.7671	Ture	0.541366	-1.47145	-0.930083	hypothetical protein(FOYG_08383)
FOYG_00326	7.55557	4.85302	2.08435	Ture	0.638658	-1.85794	-1.21929	hypothetical protein(FOYG_00326)
FOYG_02777	987.699	762.622	532.912	Ture	0.373104	-0.890173	-0.517069	40S ribosomal protein S12(FOYG_02777)
FOYG_15845	7.52915	5.18781	2.79698	Ture	0.537361	-1.42861	-0.891254	None
FOYG_10821	69.2399	67.0156	64.7048	Ture	0.0471069	-0.0977313	-0.0506244	uncharacterized protein(FOYG_10821)
FOYG_12762	0.157596	0.110755	0.0622943	Ture	0.508856	-1.33906	-0.830199	arylsulfatase A(FOYG_12762)
FOYG_13339	99.1437	62.081	23.7512	Ture	0.67537	-2.06152	-1.38615	hypothetical protein(FOYG_13339)
FOYG_03615	23.9067	21.7967	19.5028	Ture	0.133306	-0.293737	-0.160431	hypothetical protein(FOYG_03615)
FOYG_13488	0.523009	0.355115	0.172649	Ture	0.55855	-1.599	-1.04045	None
FOYG_13161	60.0591	35.1902	8.05515	Ture	0.771211	-2.8984	-2.12719	hypothetical protein(FOYG_13161)
FOYG_10011	1110.57	887.081	643.734	Ture	0.324162	-0.786763	-0.462601	50S ribosomal protein L13e(FOYG_10011)
FOYG_12046	0.229334	0.152087	0.0679363	Ture	0.592552	-1.7552	-1.16264	hypothetical protein(FOYG_12046)
FOYG_11049	1430.69	1151.18	843.313	Ture	0.313594	-0.76257	-0.448976	60S ribosomal protein L29(FOYG_11049)
FOYG_13201	155.045	101.847	43.1858	Ture	0.606281	-1.84406	-1.23778	hypothetical protein(FOYG_13201)
FOYG_11609	0.47235	0.338852	0.192162	Ture	0.479201	-1.29754	-0.818335	uncharacterized protein(FOYG_11609)
FOYG_02937	243.526	185.445	121.818	Ture	0.393082	-0.999347	-0.606265	hypothetical protein(FOYG_02937)
FOYG_06145	0.627517	0.344981	0.0349357	Ture	0.863138	-4.16688	-3.30374	None
FOYG_09106	5.70898	3.31886	0.697022	Ture	0.782545	-3.03396	-2.25141	hypothetical protein(FOYG_09106)
FOYG_07878	121.555	86.0518	48.2425	Ture	0.498331	-1.33323	-0.834901	hypothetical protein(FOYG_07878)
FOYG_03072	47.2439	39.6701	31.6402	Ture	0.252079	-0.578371	-0.326292	hypothetical protein(FOYG_03072)
FOYG_06565	18.3135	10.9969	3.22881	Ture	0.735816	-2.50383	-1.76802	hypothetical protein(FOYG_06565)
FOYG_08739	44.5465	40.3908	35.9762	Ture	0.141284	-0.308268	-0.166984	hypothetical protein(FOYG_08739)
FOYG_06853	119.05	92.6129	64.257	Ture	0.362279	-0.88964	-0.52736	hypothetical protein(FOYG_06853)
FOYG_03727	17.5706	11.8409	5.68554	Ture	0.569381	-1.6278	-1.05841	hypothetical protein(FOYG_03727)
FOYG_05312	64.5257	55.6778	46.1803	Ture	0.212773	-0.482598	-0.269825	hypothetical protein(FOYG_05312)
FOYG_12080	641.145	517.852	385.454	Ture	0.30811	-0.734092	-0.425983	30S ribosomal protein S24e(FOYG_12080)
FOYG_08748	5.62088	4.86155	4.04027	Ture	0.209377	-0.476342	-0.266964	None
FOYG_14049	0.236817	0.169039	0.0956617	Ture	0.486419	-1.30776	-0.82134	hypothetical protein(FOYG_14049)
FOYG_06456	19.7884	17.2078	14.4259	Ture	0.201594	-0.455996	-0.254402	dynein light chain LC8-type(FOYG_06456)
FOYG_04659	104.965	92.9862	80.0604	Ture	0.174816	-0.390745	-0.215929	T-complex protein 1 subunit epsilon(FOYG_04659)
FOYG_07262	104.6	90.0633	74.3708	Ture	0.215877	-0.492079	-0.276202	Ca2+ transporting ATPase, sarcoplasmic/endoplasmic reticulum(FOYG_07262)
FOYG_05305	44.762	32.1106	17.5225	Ture	0.479225	-1.35307	-0.873843	hypothetical protein(FOYG_05305)
FOYG_13361	102.589	68.7503	29.8997	Ture	0.577437	-1.77867	-1.20123	hypothetical protein(FOYG_13361)
FOYG_04978	301.439	214.51	114.554	Ture	0.490826	-1.39584	-0.905013	hypothetical protein(FOYG_04978)
FOYG_09679	0.187188	0.100209	0.0001	Ture	0.901476	-10.8703	-9.9688	hypothetical protein(FOYG_09679)
FOYG_06960	31.1292	22.82	13.3495	Ture	0.447967	-1.22148	-0.773509	eburicol 14-alpha-demethylase(FOYG_06960)
FOYG_07175	24.0239	21.8661	19.4044	Ture	0.135771	-0.308086	-0.172315	hypothetical protein(FOYG_07175)
FOYG_08840	58.3282	54.4541	50.0259	Ture	0.0991524	-0.221518	-0.122366	None
FOYG_06119	65.3093	58.5754	50.8627	Ture	0.156994	-0.36068	-0.203686	hypothetical protein(FOYG_06119)
FOYG_08035	564.383	449.514	317.999	Ture	0.328308	-0.827651	-0.499342	60S ribosomal protein L44(FOYG_08035)
FOYG_03912	0.280748	0.190839	0.088919	Ture	0.556919	-1.65871	-1.10179	hypothetical protein(FOYG_03912)
FOYG_01730	191.649	114.481	27.4017	Ture	0.743354	-2.80613	-2.06277	hypothetical protein(FOYG_01730)
FOYG_04284	59.3435	35.3224	8.21522	Ture	0.748508	-2.85272	-2.10421	hypothetical protein(FOYG_04284)
FOYG_05390	8.67274	5.36833	1.64851	Ture	0.692015	-2.39532	-1.70331	hypothetical protein(FOYG_05390)
FOYG_12505	1617.71	1297.04	936.093	Ture	0.318732	-0.789228	-0.470496	40S ribosomal protein S16(FOYG_12505)
FOYG_05515	0.353392	0.186351	0.0001	Ture	0.923244	-11.7871	-10.8638	None
FOYG_05845	2.79263	1.75696	0.599774	Ture	0.668543	-2.21914	-1.55059	hypothetical protein(FOYG_05845)
FOYG_16694	2.10377	1.10595	0.0001	Ture	0.927683	-14.3607	-13.433	hypothetical protein(FOYG_16694)
FOYG_13160	92.8392	58.4831	20.2751	Ture	0.666715	-2.19502	-1.52831	hypothetical protein(FOYG_13160)
FOYG_09458	42.7409	33.6074	23.4625	Ture	0.346838	-0.865263	-0.518426	hypothetical protein(FOYG_09458)
FOYG_05757	0.690495	0.530353	0.352612	Ture	0.38068	-0.96955	-0.58887	hypothetical protein(FOYG_05757)
FOYG_15888	0.948246	0.547619	0.103008	Ture	0.792089	-3.2025	-2.41041	hypothetical protein(FOYG_15888)
FOYG_01035	862.8	648.173	375.589	Ture	0.412648	-1.19987	-0.787224	hypothetical protein(FOYG_01035)
FOYG_10944	621.316	543.718	445.04	Ture	0.192468	-0.481391	-0.288923	uncharacterized protein(FOYG_10944)
FOYG_06977	646.828	496.827	308.017	Ture	0.380638	-1.07037	-0.689731	50S ribosomal protein L6e(FOYG_06977)
FOYG_13763	0.135418	0.104108	0.064603	Ture	0.379339	-1.06775	-0.688408	None
FOYG_08142	783.596	620.915	416.668	Ture	0.335713	-0.91121	-0.575497	50S ribosomal protein L22e(FOYG_08142)
FOYG_08396	1256.51	1000.86	680.528	Ture	0.328179	-0.884699	-0.55652	guanine nucleotide-binding protein subunit beta-like protein(FOYG_08396)
FOYG_06848	2.07906	1.52454	0.831308	Ture	0.447555	-1.32247	-0.874919	hypothetical protein(FOYG_06848)
FOYG_06411	6514.8	4679.59	2390.44	Ture	0.477338	-1.44644	-0.969105	heat shock protein SSB1(FOYG_06411)
FOYG_11027	2341.52	1856.21	1250.27	Ture	0.33509	-0.905212	-0.570123	40S ribosomal protein S23(FOYG_11027)
FOYG_03777	13.5306	11.4016	8.76278	Ture	0.246993	-0.626762	-0.379769	hypothetical protein(FOYG_03777)
FOYG_08873	70.2182	52.5434	30.6123	Ture	0.418335	-1.19773	-0.779398	hypothetical protein(FOYG_08873)
FOYG_02809	104.253	80.1248	50.4059	Ture	0.379764	-1.04842	-0.668658	None
FOYG_09517	7.97446	7.13678	6.10333	Ture	0.160114	-0.385791	-0.225677	hypothetical protein(FOYG_09517)
FOYG_14722	0.935898	0.509737	0.0114167	Ture	0.876599	-6.35714	-5.48054	None
FOYG_02834	529	415.17	282.432	Ture	0.349567	-0.905363	-0.555796	ribosomal protein L37ae(FOYG_02834)
FOYG_06216	38.5951	33.2234	26.9536	Ture	0.216219	-0.517943	-0.301724	hypothetical protein(FOYG_06216)
FOYG_01489	57.4123	43.0276	26.3479	Ture	0.416099	-1.12367	-0.707575	hypothetical protein(FOYG_01489)
FOYG_02531	1.17014	0.851291	0.480472	Ture	0.458959	-1.28416	-0.8252	None
FOYG_11165	2.44575	2.11437	1.7292	Ture	0.210053	-0.500171	-0.290118	uncharacterized protein(FOYG_11165)
FOYG_12375	10.7553	8.80228	6.53177	Ture	0.289104	-0.719507	-0.430403	membrane dipeptidase(FOYG_12375)
FOYG_02801	15.6058	14.7079	13.6425	Ture	0.0854914	-0.193981	-0.108489	1-(5-phosphoribosyl)-5-[(5-phosphoribosylamino)methylideneamino] imidazole-4-carboxamide isomerase(FOYG_02801)
FOYG_06144	849.738	666.05	448.391	Ture	0.351388	-0.922262	-0.570874	60S ribosomal protein L23(FOYG_06144)
FOYG_02668	8.12345	4.67752	0.630728	Ture	0.796351	-3.687	-2.89065	hypothetical protein(FOYG_02668)
FOYG_15437	337.665	212.482	65.2938	Ture	0.668248	-2.37057	-1.70233	hypothetical protein(FOYG_15437)
FOYG_03242	76.4281	65.8838	53.4557	Ture	0.214179	-0.515759	-0.30158	chromodomain-helicase-DNA-binding protein 1(FOYG_03242)
FOYG_12117	3.02647	1.63873	0.0001	Ture	0.885056	-14.8853	-14.0003	hypothetical protein(FOYG_12117)
FOYG_04832	845.213	528.191	146.77	Ture	0.678257	-2.52576	-1.84751	protein phosphatase(FOYG_04832)
FOYG_04193	78.9365	54.4659	25.0416	Ture	0.535337	-1.65636	-1.12103	hypothetical protein(FOYG_04193)
FOYG_14960	0.257545	0.161533	0.0461453	Ture	0.672996	-2.48057	-1.80757	hypothetical protein(FOYG_14960)
FOYG_03531	40.2816	29.4871	16.6076	Ture	0.450037	-1.27828	-0.828239	hypothetical protein(FOYG_03531)
FOYG_07068	607.334	487.412	344.023	Ture	0.317348	-0.819983	-0.502635	GTP-binding nuclear protein GSP1/Ran(FOYG_07068)
FOYG_12523	411.084	316.601	203.429	Ture	0.37677	-1.01491	-0.638142	DnaJ like subfamily A member 2(FOYG_12523)
FOYG_02852	10.3885	9.94302	9.40306	Ture	0.0632245	-0.143778	-0.0805537	hypothetical protein(FOYG_02852)
FOYG_09708	6.72441	5.33232	3.65103	Ture	0.334644	-0.881105	-0.54646	hypothetical protein(FOYG_09708)
FOYG_15535	0.17581	0.109531	0.028972	Ture	0.682678	-2.60129	-1.91861	hypothetical protein(FOYG_15535)
FOYG_00750	5352.4	4674.51	3849.4	Ture	0.19537	-0.475551	-0.280181	hypothetical protein(FOYG_00750)
FOYG_15991	0.248953	0.136781	0.0001	Ture	0.864004	-11.2817	-10.4177	hypothetical protein(FOYG_15991)
FOYG_10860	68.8876	63.6688	57.2756	Ture	0.113659	-0.266325	-0.152666	uncharacterized protein(FOYG_10860)
FOYG_00520	4.06591	2.89912	1.47445	Ture	0.487963	-1.46341	-0.975443	hypothetical protein(FOYG_00520)
FOYG_13102	0.0890923	0.049047	0.0001	Ture	0.861136	-9.79916	-8.93802	hypothetical protein(FOYG_13102)
FOYG_13459	3.96311	2.39366	0.476286	Ture	0.727415	-3.05673	-2.32932	hypothetical protein(FOYG_13459)
FOYG_01743	0.496002	0.296762	0.0410223	Ture	0.741039	-3.59587	-2.85483	hypothetical protein(FOYG_01743)
FOYG_16577	11.1981	9.69863	7.77506	Ture	0.207406	-0.526334	-0.318928	hypothetical protein(FOYG_16577)
FOYG_03340	543.173	459.968	352.817	Ture	0.239876	-0.622492	-0.382616	40S ribosomal protein S29(FOYG_03340)
FOYG_00349	31.2794	25.1642	17.2831	Ture	0.313839	-0.85585	-0.542012	hypothetical protein(FOYG_00349)
FOYG_06575	67.5955	46.7012	19.7607	Ture	0.533468	-1.7743	-1.24083	deoxyhypusine synthase(FOYG_06575)
FOYG_13364	8.44721	7.25816	5.72176	Ture	0.218872	-0.562017	-0.343145	alcohol dehydrogenase (NADP+)(FOYG_13364)
FOYG_16413	12.3375	9.17468	5.08827	Ture	0.427325	-1.27781	-0.850485	hypothetical protein(FOYG_16413)
FOYG_08872	23.0314	20.1792	16.4971	Ture	0.190732	-0.481389	-0.290657	hypothetical protein(FOYG_08872)
FOYG_13417	13.3837	10.1478	5.9727	Ture	0.399304	-1.16402	-0.764717	hypothetical protein(FOYG_13417)
FOYG_08735	41.2454	30.5804	16.7276	Ture	0.431627	-1.302	-0.870376	hypothetical protein(FOYG_08735)
FOYG_16508	113.809	103.141	89.3239	Ture	0.141994	-0.349496	-0.207502	elongator complex protein 1(FOYG_16508)
FOYG_04365	1.96186	1.264	0.348761	Ture	0.634225	-2.49191	-1.85769	None
FOYG_12097	8.69734	6.25809	3.07972	Ture	0.474851	-1.49778	-1.02293	hypothetical protein(FOYG_12097)
FOYG_11329	859.043	703.958	501.563	Ture	0.287241	-0.776299	-0.489058	adenosylhomocysteinase(FOYG_11329)
FOYG_12361	11.2316	9.80738	7.94859	Ture	0.195624	-0.498793	-0.303169	E3 ubiquitin-protein ligase RAD18(FOYG_12361)
FOYG_00581	651.145	515.587	335.867	Ture	0.336763	-0.955089	-0.618327	60S ribosomal protein L12(FOYG_00581)
FOYG_05612	83.99	54.8713	16.5117	Ture	0.614167	-2.34673	-1.73257	hypothetical protein(FOYG_05612)
FOYG_14059	4.1053	2.90745	1.32444	Ture	0.497731	-1.63211	-1.13438	hypothetical protein(FOYG_14059)
FOYG_08233	340.147	233.96	92.108	Ture	0.539899	-1.88476	-1.34486	hypothetical protein(FOYG_08233)
FOYG_04834	2259.2	1439.18	340.208	Ture	0.650569	-2.73133	-2.08076	hypothetical protein(FOYG_04834)
FOYG_11201	2.28565	1.33382	0.05794	Ture	0.777036	-5.3019	-4.52486	uncharacterized protein(FOYG_11201)
FOYG_02927	65.507	54.7062	40.1079	Ture	0.259945	-0.707761	-0.447816	hypothetical protein(FOYG_02927)
FOYG_02969	428.803	385.297	326.419	Ture	0.154343	-0.393588	-0.239245	hypothetical protein(FOYG_02969)
FOYG_03738	13.7653	11.1259	7.57461	Ture	0.307115	-0.861788	-0.554673	hypothetical protein(FOYG_03738)
FOYG_13311	37.512	30.8251	21.8317	Ture	0.283243	-0.780923	-0.49768	hypothetical protein(FOYG_13311)
FOYG_04744	106.123	86.1944	59.3155	Ture	0.300077	-0.839262	-0.539185	hypothetical protein(FOYG_04744)
FOYG_15313	34.6465	24.7099	11.3223	Ture	0.487621	-1.61354	-1.12592	hypothetical protein(FOYG_15313)
FOYG_15497	6.30305	4.2738	1.50346	Ture	0.56053	-2.06777	-1.50724	hypothetical protein(FOYG_15497)
FOYG_10165	29.2571	18.6755	4.25737	Ture	0.647636	-2.78075	-2.13312	hypothetical protein(FOYG_10165)
FOYG_11117	917.958	744.774	509.116	Ture	0.301626	-0.850434	-0.548809	40S ribosomal protein S3(FOYG_11117)
FOYG_01455	0.936752	0.727434	0.438475	Ture	0.364851	-1.09517	-0.730322	None
FOYG_10262	0.116006	0.0869967	0.0471423	Ture	0.415163	-1.2991	-0.883937	None
FOYG_00255	19.8924	17.0202	13.0699	Ture	0.224974	-0.605969	-0.380995	high-affinity iron transporter(FOYG_00255)
FOYG_03914	0.024127	0.0140177	0.0001	Ture	0.783402	-7.9145	-7.1311	hypothetical protein(FOYG_03914)
FOYG_00481	3.15963	2.78871	2.26167	Ture	0.180154	-0.482366	-0.302212	hypothetical protein(FOYG_00481)
FOYG_04714	2.24231	1.31312	0.0001	Ture	0.771983	-14.4527	-13.6807	hypothetical protein(FOYG_04714)
FOYG_08261	38.0519	27.275	12.0489	Ture	0.480391	-1.65907	-1.17868	SWR1-complex protein 4(FOYG_08261)
FOYG_01762	198.369	161.674	110.608	Ture	0.295098	-0.842724	-0.547625	hypothetical protein(FOYG_01762)
FOYG_01563	78.6002	67.6797	52.3846	Ture	0.21581	-0.585391	-0.369581	SNW protein 1(FOYG_01563)
FOYG_08738	347.326	285.699	199.388	Ture	0.281794	-0.80071	-0.518916	hypothetical protein(FOYG_08738)
FOYG_03002	1.48618	1.2094	0.822325	Ture	0.297321	-0.853826	-0.556505	hypothetical protein(FOYG_03002)
FOYG_08013	221.914	164.594	84.4294	Ture	0.431083	-1.39418	-0.963097	hypothetical protein(FOYG_08013)
FOYG_01335	63.3762	56.9849	48.0043	Ture	0.153361	-0.400775	-0.247415	hypothetical protein(FOYG_01335)
FOYG_08706	138.042	114.257	80.8147	Ture	0.272829	-0.77242	-0.49959	mitochondrial import inner membrane translocase subunit TIM8(FOYG_08706)
FOYG_10265	0.344603	0.279026	0.187028	Ture	0.304534	-0.88168	-0.577145	hypothetical protein(FOYG_10265)
FOYG_04406	0.997238	0.582372	0.0001	Ture	0.775996	-13.2837	-12.5077	None
FOYG_09704	38.1016	31.9535	23.3209	Ture	0.253877	-0.708231	-0.454353	None
FOYG_06942	20.8903	13.5659	2.75093	Ture	0.622852	-2.92484	-2.30199	hypothetical protein(FOYG_06942)
FOYG_11061	45.9652	39.9424	31.0407	Ture	0.202622	-0.566382	-0.36376	uncharacterized protein(FOYG_11061)
FOYG_04634	51.9205	43.0151	29.8807	Ture	0.271461	-0.797091	-0.52563	hypothetical protein(FOYG_04634)
FOYG_05264	457.541	387.414	284.139	Ture	0.240026	-0.687304	-0.447278	hypothetical protein(FOYG_05264)
FOYG_09603	338.39	312.178	272.839	Ture	0.116322	-0.310638	-0.194316	ATP-dependent RNA helicase SUB2(FOYG_09603)
FOYG_11890	15.6346	9.82545	1.11118	Ture	0.670144	-3.81458	-3.14443	None
FOYG_00505	190.387	157.841	109.492	Ture	0.270457	-0.798113	-0.527656	hypothetical protein(FOYG_00505)
FOYG_01314	360.434	290.965	187.636	Ture	0.308891	-0.941797	-0.632905	serine hydroxymethyltransferase, cytosolic(FOYG_01314)
FOYG_05941	316.957	238.163	121.013	Ture	0.412336	-1.38913	-0.976792	GTP-binding protein RHO3(FOYG_05941)
FOYG_08273	115.804	106.777	93.3339	Ture	0.117074	-0.311207	-0.194133	hypothetical protein(FOYG_08273)
FOYG_04890	71.2962	66.3218	58.9025	Ture	0.104341	-0.275496	-0.171154	U2 small nuclear ribonucleoprotein A'(FOYG_04890)
FOYG_03351	0.124985	0.0748753	0.0001	Ture	0.739189	-10.2875	-9.54835	hypothetical protein(FOYG_03351)
FOYG_12490	2251.8	1784.79	1088.01	Ture	0.33532	-1.04939	-0.714069	50S ribosomal protein L34e(FOYG_12490)
FOYG_07670	1429.4	1001.53	381.44	Ture	0.513202	-1.90588	-1.39268	hypothetical protein(FOYG_07670)
FOYG_10591	1.65802	1.07576	0.229125	Ture	0.624099	-2.85525	-2.23115	uncharacterized protein(FOYG_10591)
FOYG_03799	1.00458	0.81125	0.529942	Ture	0.308374	-0.922684	-0.614311	hypothetical protein(FOYG_03799)
FOYG_07792	21.9402	15.0829	5.10725	Ture	0.540668	-2.10296	-1.56229	AAT family amino acid transporter(FOYG_07792)
FOYG_04759	35.3212	34.2824	32.7693	Ture	0.0430656	-0.108189	-0.0651231	hypothetical protein(FOYG_04759)
FOYG_09511	587.024	459.812	274.284	Ture	0.352376	-1.09775	-0.745375	GMP synthase(FOYG_09511)
FOYG_03397	165.533	139.047	101.189	Ture	0.251539	-0.710058	-0.458519	mitochondrial import receptor subunit tom-40(FOYG_03397)
FOYG_13444	0.919681	0.611783	0.17123	Ture	0.588113	-2.42519	-1.83708	None
FOYG_16798	0.0276793	0.016332	0.0001	Ture	0.761108	-8.11267	-7.35156	hypothetical protein(FOYG_16798)
FOYG_05568	109.057	91.5464	66.3905	Ture	0.252509	-0.716036	-0.463527	threonine synthase(FOYG_05568)
FOYG_16199	45.8428	43.0193	38.9621	Ture	0.0917122	-0.234624	-0.142912	30S ribosomal protein S8(FOYG_16199)
FOYG_13661	0.727401	0.559709	0.317736	Ture	0.378073	-1.19492	-0.816847	None
FOYG_09536	1102.46	925.426	670.459	Ture	0.252533	-0.717503	-0.46497	40S ribosomal protein S4(FOYG_09536)
FOYG_16292	142.033	107.028	56.5727	Ture	0.408232	-1.32804	-0.919812	zinc finger protein(FOYG_16292)
FOYG_08685	39.2174	36.2162	34.3165	Ture	0.114856	-0.19259	-0.0777339	hypothetical protein(FOYG_08685)
FOYG_08651	46.629	28.0306	16.3016	Ture	0.734224	-1.51621	-0.781986	hypothetical protein(FOYG_08651)
FOYG_05190	89.1634	69.9105	57.7866	Ture	0.350942	-0.625717	-0.274775	hypothetical protein(FOYG_05190)
FOYG_15402	0.208645	0.0806663	0.0001	Ture	1.37101	-11.0268	-9.65582	None
FOYG_04761	1.70599	1.36893	1.15778	Ture	0.317567	-0.559252	-0.241685	None
FOYG_00629	1031.71	874.12	775.537	Ture	0.23914	-0.411775	-0.172635	eukaryotic translation initiation factor 5A(FOYG_00629)
FOYG_05341	23.7935	17.1978	13.0704	Ture	0.468343	-0.864258	-0.395915	hypothetical protein(FOYG_05341)
FOYG_07823	912.449	711.294	585.828	Ture	0.359298	-0.639267	-0.279969	60S acidic ribosomal protein P1(FOYG_07823)
FOYG_10731	1806.8	1390.61	1130.98	Ture	0.377723	-0.675868	-0.298145	40S ribosomal protein S26E(FOYG_10731)
FOYG_00663	29.1962	14.756	5.7866	Ture	0.984478	-2.335	-1.35052	None
FOYG_15557	10.945	6.5938	3.88626	Ture	0.731083	-1.49381	-0.762727	cytochrome P450 55A1(FOYG_15557)
FOYG_10286	0.383695	0.144767	0.0001	Ture	1.40622	-11.9057	-10.4995	hypothetical protein(FOYG_10286)
FOYG_11285	170.638	128.892	103.64	Ture	0.404779	-0.719362	-0.314584	uncharacterized protein(FOYG_11285)
FOYG_04540	12.0715	5.44984	1.42434	Ture	1.14732	-3.08324	-1.93592	None
FOYG_11199	69.1619	56.3963	48.6378	Ture	0.294375	-0.507897	-0.213522	uncharacterized protein(FOYG_11199)
FOYG_00269	343.189	253.314	198.555	Ture	0.438079	-0.789461	-0.351382	hypothetical protein(FOYG_00269)
FOYG_08392	2070.87	1765.32	1578.82	Ture	0.230307	-0.391383	-0.161077	50S ribosomal protein L19e(FOYG_08392)
FOYG_04931	0.142913	0.0544027	0.0001	Ture	1.39339	-10.4809	-9.08753	hypothetical protein(FOYG_04931)
FOYG_07338	64.9942	60.4489	57.6308	Ture	0.104595	-0.173471	-0.0688763	hypothetical protein(FOYG_07338)
FOYG_15355	1.07877	0.599625	0.30355	Ture	0.847252	-1.82938	-0.982126	hypothetical protein(FOYG_15355)
FOYG_04833	12.895	6.2352	1.77437	Ture	1.0483	-2.86144	-1.81313	hypothetical protein(FOYG_04833)
FOYG_01516	5.14205	4.91215	4.75967	Ture	0.0659907	-0.111482	-0.0454916	None
FOYG_02584	21.2592	13.1506	7.76973	Ture	0.692954	-1.45215	-0.759195	hypothetical protein(FOYG_02584)
FOYG_07307	0.824143	0.726584	0.66216	Ture	0.181765	-0.315715	-0.13395	None
FOYG_10823	4925.09	2891.56	1547.13	Ture	0.768305	-1.67056	-0.902256	cytochrome c(FOYG_10823)
FOYG_17584	1.43249	0.568823	0.0001	Ture	1.33247	-13.8062	-12.4738	hypothetical protein(FOYG_17584)
FOYG_09107	31.7114	14.0602	2.41467	Ture	1.17339	-3.7151	-2.54172	hypothetical protein(FOYG_09107)
FOYG_13103	0.229163	0.091125	0.0001	Ture	1.33046	-11.1622	-9.8317	hypothetical protein(FOYG_13103)
FOYG_11582	198.047	154.351	126.534	Ture	0.35963	-0.646312	-0.286682	uncharacterized protein(FOYG_11582)
FOYG_07948	4200.36	1747.63	182.677	Ture	1.26511	-4.52315	-3.25804	hypothetical protein(FOYG_07948)
FOYG_10789	123.526	85.555	61.2966	Ture	0.529886	-1.01093	-0.481045	uncharacterized protein(FOYG_10789)
FOYG_03616	93.9878	71.7854	57.5668	Ture	0.388781	-0.707235	-0.318454	GTP-binding protein rhb1(FOYG_03616)
FOYG_08159	75.8351	54.9542	41.5494	Ture	0.464636	-0.86804	-0.403404	glutamate-cysteine ligase(FOYG_08159)
FOYG_15226	8.53602	3.80225	0.758625	Ture	1.16671	-3.49211	-2.3254	None
FOYG_01523	10.314	7.83054	6.22038	Ture	0.397423	-0.729533	-0.332109	hypothetical protein(FOYG_01523)
FOYG_11184	10.5246	8.93618	7.90956	Ture	0.236031	-0.412092	-0.176061	uncharacterized protein(FOYG_11184)
FOYG_13587	58.5196	29.461	10.4825	Ture	0.990113	-2.48094	-1.49083	hypothetical protein(FOYG_13587)
FOYG_05731	0.0279273	0.0111157	0.0001	Ture	1.32908	-8.12553	-6.79645	hypothetical protein(FOYG_05731)
FOYG_11287	11.9574	7.0525	3.8348	Ture	0.7617	-1.64068	-0.878983	uncharacterized protein(FOYG_11287)
FOYG_13405	6.55591	5.56477	5.03996	Ture	0.236474	-0.379383	-0.142909	hypothetical protein(FOYG_13405)
FOYG_03409	0.136135	0.0475623	0.0001	Ture	1.51715	-10.4108	-8.89368	hypothetical protein(FOYG_03409)
FOYG_06501	82.485	64.9297	55.5103	Ture	0.345253	-0.571378	-0.226125	hypothetical protein(FOYG_06501)
FOYG_13107	1.14541	0.534518	0.209012	Ture	1.09955	-2.45421	-1.35465	hypothetical protein(FOYG_13107)
FOYG_13147	0.194054	0.109965	0.0650147	Ture	0.819414	-1.57762	-0.758207	hypothetical protein(FOYG_13147)
FOYG_00402	0.379528	0.134748	0.0001	Ture	1.49395	-11.89	-10.396	None
FOYG_16364	76.1462	67.3176	62.4486	Ture	0.177788	-0.286103	-0.108314	hypothetical protein(FOYG_16364)
FOYG_02550	0.052913	0.0298207	0.0169843	Ture	0.82731	-1.63942	-0.812108	None
FOYG_06481	1.57997	0.898945	0.521899	Ture	0.81359	-1.59805	-0.784463	None
FOYG_06028	3.13295	2.15523	1.62736	Ture	0.539679	-0.944991	-0.405313	hypothetical protein(FOYG_06028)
FOYG_14032	0.0902477	0.0317177	0.0001	Ture	1.5086	-9.81775	-8.30914	hypothetical protein(FOYG_14032)
FOYG_14377	0.726506	0.290759	0.0561103	Ture	1.32115	-3.69464	-2.37349	hypothetical protein(FOYG_14377)
FOYG_07375	1105.65	611.803	346.17	Ture	0.853752	-1.67534	-0.821588	hypothetical protein(FOYG_07375)
FOYG_09090	7.69333	4.27803	2.44093	Ture	0.846663	-1.65618	-0.809514	hypothetical protein(FOYG_09090)
FOYG_03776	7.11663	5.01738	3.86774	Ture	0.504259	-0.879703	-0.375444	hypothetical protein(FOYG_03776)
FOYG_14951	0.351697	0.16273	0.0597733	Ture	1.11185	-2.55676	-1.44491	hypothetical protein(FOYG_14951)
FOYG_02999	94.2571	80.9242	73.6504	Ture	0.220029	-0.355907	-0.135878	hypothetical protein(FOYG_02999)
FOYG_15496	21.8858	12.5246	7.41977	Ture	0.805237	-1.56055	-0.755315	hypothetical protein(FOYG_15496)
FOYG_01159	34.3657	15.8895	5.30217	Ture	1.1129	-2.69631	-1.58342	hypothetical protein(FOYG_01159)
FOYG_05475	21.2741	10.095	3.68319	Ture	1.07546	-2.53007	-1.45461	hypothetical protein(FOYG_05475)
FOYG_05843	3.70833	1.35235	0.0001	Ture	1.4553	-15.1785	-13.7232	hypothetical protein(FOYG_05843)
FOYG_04001	7.58929	4.41187	2.60906	Ture	0.782573	-1.54043	-0.757862	hypothetical protein(FOYG_04001)
FOYG_15422	1.83169	1.04426	0.598497	Ture	0.810695	-1.61376	-0.803067	hypothetical protein(FOYG_15422)
FOYG_15467	106.771	48.4025	15.3391	Ture	1.14136	-2.79923	-1.65787	None
FOYG_03450	1.5689	1.21534	1.0169	Ture	0.368391	-0.625584	-0.257194	copper homeostasis protein(FOYG_03450)
FOYG_06889	145.003	100.93	76.1808	Ture	0.522725	-0.928585	-0.405859	hypothetical protein(FOYG_06889)
FOYG_01543	0.330673	0.119209	0.0001	Ture	1.47191	-11.6912	-10.2193	None
FOYG_16566	210.352	182.239	166.424	Ture	0.20697	-0.337944	-0.130974	flotillin(FOYG_16566)
FOYG_06782	57.3989	46.7194	40.3823	Ture	0.297001	-0.507298	-0.210297	hypothetical protein(FOYG_06782)
FOYG_13946	1.42102	0.657976	0.204862	Ture	1.11082	-2.7942	-1.68339	None
FOYG_05161	4.39966	2.77537	1.80873	Ture	0.664711	-1.28241	-0.6177	hypothetical protein(FOYG_05161)
FOYG_06355	67.472	41.7032	26.3872	Ture	0.69413	-1.35445	-0.660322	hypothetical protein(FOYG_06355)
FOYG_07506	3.98738	3.71326	3.54895	Ture	0.102756	-0.16805	-0.0652942	hypothetical protein(FOYG_07506)
FOYG_08475	293.549	232.153	195.347	Ture	0.338525	-0.587564	-0.249039	hypothetical protein(FOYG_08475)
FOYG_05060	52.0882	31.7928	19.6722	Ture	0.712257	-1.40479	-0.692538	hypothetical protein(FOYG_05060)
FOYG_09937	291.834	157.584	77.5264	Ture	0.889021	-1.91239	-1.02337	hypothetical protein(FOYG_09937)
FOYG_01657	166.938	153.666	145.754	Ture	0.119514	-0.195777	-0.0762624	hypothetical protein(FOYG_01657)
FOYG_07059	58.1369	32.5333	17.2728	Ture	0.837536	-1.75095	-0.913414	hypothetical protein(FOYG_07059)
FOYG_10261	1.0859	0.680764	0.442309	Ture	0.673667	-1.29577	-0.622101	hypothetical protein(FOYG_10261)
FOYG_12668	14.2419	9.72269	7.09432	Ture	0.550716	-1.00541	-0.454691	hypothetical protein(FOYG_12668)
FOYG_02968	122.114	54.9066	15.6429	Ture	1.15318	-2.96465	-1.81147	hypothetical protein(FOYG_02968)
FOYG_06847	52.9145	37.0435	27.77	Ture	0.514442	-0.930137	-0.415695	cytochrome c oxidase assembly protein subunit 17(FOYG_06847)
FOYG_06572	47.4372	30.0857	23.3348	Ture	0.656944	-1.02354	-0.366591	hypothetical protein(FOYG_06572)
FOYG_07682	33.5794	11.0568	2.24037	Ture	1.60264	-3.90577	-2.30313	hypothetical protein(FOYG_07682)
FOYG_08492	111.455	97.2586	91.7128	Ture	0.196557	-0.281259	-0.0847026	30S ribosomal protein S6(FOYG_08492)
FOYG_08469	13.5339	7.66236	5.32394	Ture	0.820717	-1.34601	-0.525294	hypothetical protein(FOYG_08469)
FOYG_13186	20.2647	15.6589	13.8281	Ture	0.371992	-0.551366	-0.179374	hypothetical protein(FOYG_13186)
FOYG_05371	286.399	185.535	145.814	Ture	0.626337	-0.9739	-0.347562	None
FOYG_05012	251.845	110.611	54.8218	Ture	1.18704	-2.19972	-1.01268	RNA 3'-terminal phosphate cyclase(FOYG_05012)
FOYG_16692	69.8723	37.7337	25.0566	Ture	0.888866	-1.47953	-0.590667	acetyl-coenzyme A synthetase(FOYG_16692)
FOYG_11350	116.295	90.6259	80.9722	Ture	0.359793	-0.52229	-0.162497	uncharacterized protein(FOYG_11350)
FOYG_09565	545.071	284.254	185.217	Ture	0.939267	-1.55723	-0.617959	hypothetical protein(FOYG_09565)
FOYG_14986	3.69522	2.44963	1.97733	Ture	0.593098	-0.902107	-0.309009	hypothetical protein(FOYG_14986)
FOYG_04981	5.29224	3.25969	2.47494	Ture	0.699145	-1.09648	-0.397339	hypothetical protein(FOYG_04981)
FOYG_13566	4.338	3.04323	2.54293	Ture	0.511427	-0.770536	-0.259108	alcohol dehydrogenase(FOYG_13566)
FOYG_15677	0.0379323	0.01065	0.0001	Ture	1.83257	-8.56728	-6.73471	primary-amine oxidase(FOYG_15677)
FOYG_11572	14.7925	13.9125	13.5757	Ture	0.0884878	-0.123841	-0.0353527	phosphatidylserine synthase(FOYG_11572)
FOYG_10021	11.8096	5.65303	3.30108	Ture	1.06286	-1.83895	-0.776087	hypothetical protein(FOYG_10021)
FOYG_13692	26.5129	18.5013	15.4426	Ture	0.519073	-0.779784	-0.260711	hypothetical protein(FOYG_13692)
FOYG_02245	1.93915	0.585204	0.0640197	Ture	1.72841	-4.92077	-3.19235	hypothetical protein(FOYG_02245)
FOYG_13609	3.3212	2.10911	1.64264	Ture	0.655068	-1.01569	-0.360619	hypothetical protein(FOYG_13609)
FOYG_03169	1.92005	0.780995	0.344155	Ture	1.29776	-2.48001	-1.18226	None
FOYG_09091	2.33354	1.39572	1.03569	Ture	0.741505	-1.17193	-0.430423	murein transglycosylase(FOYG_09091)
FOYG_08523	294.868	179.577	132.093	Ture	0.715467	-1.15851	-0.443043	hypothetical protein(FOYG_08523)
FOYG_06982	84.543	73.9081	69.532	Ture	0.193952	-0.282008	-0.088056	hypothetical protein(FOYG_06982)
FOYG_08246	0.443377	0.24355	0.161323	Ture	0.864313	-1.45858	-0.594268	hypothetical protein(FOYG_08246)
FOYG_06500	0.27644	0.0809847	0.0001	Ture	1.77125	-11.4328	-9.6615	None
FOYG_12578	0.993497	0.395789	0.148935	Ture	1.32778	-2.73783	-1.41005	None
FOYG_05972	173.377	72.921	32.6233	Ture	1.24951	-2.40994	-1.16043	hypothetical protein(FOYG_05972)
FOYG_07803	0.80104	0.238488	0.011382	Ture	1.74796	-6.13705	-4.38909	None
FOYG_00903	25.3342	16.6208	13.1097	Ture	0.608095	-0.950455	-0.34236	hypothetical protein(FOYG_00903)
FOYG_02667	388.255	147.938	51.2411	Ture	1.39201	-2.92163	-1.52962	hypothetical protein(FOYG_02667)
FOYG_12294	90.9383	80.3085	76.0051	Ture	0.179335	-0.258791	-0.0794562	cytochrome c oxidase polypeptide 5, mitochondrial(FOYG_12294)
FOYG_07317	42.677	18.747	9.05532	Ture	1.1868	-2.23662	-1.04982	hypothetical protein(FOYG_07317)
FOYG_10836	11.449	9.29365	8.42048	Ture	0.300906	-0.443249	-0.142343	chromosome transmission fidelity protein 4(FOYG_10836)
FOYG_01294	133.339	107.547	97.0561	Ture	0.310125	-0.458203	-0.148078	30S ribosomal protein S2(FOYG_01294)
FOYG_01907	32.7011	25.6056	22.7078	Ture	0.352881	-0.526153	-0.173272	hypothetical protein(FOYG_01907)
FOYG_11015	133.616	85.3882	65.6853	Ture	0.645986	-1.02445	-0.378465	tryptophan synthase(FOYG_11015)
FOYG_10055	5.07679	2.59064	1.55257	Ture	0.970605	-1.70926	-0.738652	None
FOYG_09157	0.386495	0.11426	0.0001	Ture	1.75813	-11.9162	-10.1581	None
FOYG_08585	42.7524	38.1491	36.2119	Ture	0.164356	-0.239539	-0.0751827	hypothetical protein(FOYG_08585)
FOYG_07145	18.2996	11.3327	8.40301	Ture	0.691321	-1.12283	-0.43151	hypothetical protein(FOYG_07145)
FOYG_07676	74.9427	59.409	52.879	Ture	0.335107	-0.503092	-0.167984	hypothetical protein(FOYG_07676)
FOYG_11174	11.8193	3.52374	0.0001	Ture	1.74596	-16.8508	-15.1048	hsp98-like protein(FOYG_11174)
FOYG_03277	1404.35	724.602	435.227	Ture	0.954646	-1.69007	-0.73542	hypothetical protein(FOYG_03277)
FOYG_11193	520.739	380.9	321.43	Ture	0.451146	-0.696054	-0.244909	40S ribosomal protein S20(FOYG_11193)
FOYG_01571	5.4814	4.88837	4.63806	Ture	0.165192	-0.241022	-0.0758303	hypothetical protein(FOYG_01571)
FOYG_03439	51.7844	37.266	31.1224	Ture	0.474658	-0.734564	-0.259905	hypothetical protein(FOYG_03439)
FOYG_03864	5.04409	1.67157	0.245915	Ture	1.59339	-4.35836	-2.76497	hypothetical protein(FOYG_03864)
FOYG_00403	147.064	109.17	92.6074	Ture	0.429868	-0.667245	-0.237378	hypothetical protein(FOYG_00403)
FOYG_11837	6.48277	2.01306	0.0585303	Ture	1.68722	-6.79128	-5.10406	hypothetical protein(FOYG_11837)
FOYG_04514	1.6861	1.15951	0.931167	Ture	0.54018	-0.856582	-0.316402	hypothetical protein(FOYG_04514)
FOYG_02678	28.2605	12.5773	5.75776	Ture	1.16797	-2.29521	-1.12724	None
FOYG_08892	283.843	111.936	37.2163	Ture	1.34242	-2.93109	-1.58867	hypothetical protein(FOYG_08892)
FOYG_08336	107.627	100.947	98.0648	Ture	0.0924442	-0.134228	-0.0417842	mitochondrial import receptor subunit tom-70(FOYG_08336)
FOYG_13380	3.33312	1.87979	1.25386	Ture	0.826305	-1.4105	-0.584195	hypothetical protein(FOYG_13380)
FOYG_14744	1.89834	0.645911	0.109799	Ture	1.55533	-4.11181	-2.55647	3-hydroxybutyryl-CoA dehydrogenase(FOYG_14744)
FOYG_15502	0.0919197	0.0420083	0.020626	Ture	1.1297	-2.15591	-1.02621	hypothetical protein(FOYG_15502)
FOYG_01200	27.3333	20.2594	17.2343	Ture	0.432068	-0.66538	-0.233312	hypothetical protein(FOYG_01200)
FOYG_07760	0.456192	0.136652	0.0001	Ture	1.73913	-12.1554	-10.4163	None
FOYG_10027	150.352	87.745	60.9968	Ture	0.776955	-1.30154	-0.524584	hypothetical protein(FOYG_10027)
FOYG_12684	0.566469	0.223679	0.0713913	Ture	1.34057	-2.98818	-1.64761	hypothetical protein(FOYG_12684)
FOYG_03757	8.84947	5.67844	4.25439	Ture	0.640097	-1.05664	-0.416542	hypothetical protein(FOYG_03757)
FOYG_13665	444.16	174.971	54.1207	Ture	1.34397	-3.03683	-1.69286	hypothetical protein(FOYG_13665)
FOYG_04539	2131	764.725	154.255	Ture	1.47852	-3.78814	-2.30962	hypothetical protein(FOYG_04539)
FOYG_05691	0.0692897	0.0214913	0.0001	Ture	1.68889	-9.4365	-7.74761	oxidoreductase(FOYG_05691)
FOYG_11191	424.357	322.725	276.799	Ture	0.394972	-0.616442	-0.22147	histone H4(FOYG_11191)
FOYG_12026	0.0287063	0.00901167	0.0001	Ture	1.6715	-8.16523	-6.49372	hypothetical protein(FOYG_12026)
FOYG_03848	40.5083	16.4047	5.47712	Ture	1.3041	-2.88673	-1.58262	hypothetical protein(FOYG_03848)
FOYG_02044	7.65038	3.84827	2.12165	Ture	0.991321	-1.85035	-0.859026	hypothetical protein(FOYG_02044)
FOYG_05316	115.007	90.8142	79.8319	Ture	0.340737	-0.526689	-0.185952	translation initiation factor 2 subunit 1(FOYG_05316)
FOYG_03267	114.639	98.2852	90.7824	Ture	0.222054	-0.336617	-0.114563	hypothetical protein(FOYG_03267)
FOYG_11279	71.9839	55.0766	47.3185	Ture	0.386234	-0.605268	-0.219035	uncharacterized protein(FOYG_11279)
FOYG_06480	86.1094	71.4121	64.7262	Ture	0.270003	-0.41182	-0.141817	hypothetical protein(FOYG_06480)
FOYG_06563	406.66	335.568	303.196	Ture	0.277218	-0.423572	-0.146355	F-type H+-transporting ATPase subunit epsilon(FOYG_06563)
FOYG_15706	10.0487	4.92032	2.58397	Ture	1.03018	-1.95934	-0.929163	hypothetical protein(FOYG_15706)
FOYG_01468	182.414	111.45	79.015	Ture	0.710825	-1.20702	-0.496196	cytochrome P450 oxidoreductase(FOYG_01468)
FOYG_05506	10.195	6.95825	5.48095	Ture	0.551065	-0.895365	-0.3443	hypothetical protein(FOYG_05506)
FOYG_08749	1.0486	0.380446	0.0756313	Ture	1.4627	-3.79334	-2.33064	None
FOYG_04031	0.870825	0.775393	0.730777	Ture	0.167454	-0.252951	-0.0854971	hypothetical protein(FOYG_04031)
FOYG_12014	2.98367	1.61316	0.974032	Ture	0.887193	-1.61505	-0.727853	hypothetical protein(FOYG_12014)
FOYG_07054	1052.53	888.212	812.248	Ture	0.244886	-0.37387	-0.128984	ATP synthase subunit alpha, mitochondrial(FOYG_07054)
FOYG_13860	1.62735	0.862371	0.509052	Ture	0.916146	-1.67664	-0.760495	hypothetical protein(FOYG_13860)
FOYG_12500	10.4613	8.76431	7.97613	Ture	0.25535	-0.391301	-0.135951	hypothetical protein(FOYG_12500)
FOYG_07183	0.247703	0.078519	0.0001	Ture	1.6575	-11.2744	-9.6169	None
FOYG_01745	66.238	52.9668	46.8108	Ture	0.322569	-0.500818	-0.178249	guanylate kinase(FOYG_01745)
FOYG_05846	0.571334	0.181112	0.0001	Ture	1.65745	-12.4801	-10.8227	branched-chain amino acid aminotransferase(FOYG_05846)
FOYG_04156	3002.54	2182.54	1794.73	Ture	0.460176	-0.742416	-0.28224	40S ribosomal protein S30(FOYG_04156)
FOYG_08374	24.1027	9.29317	2.28386	Ture	1.37495	-3.39965	-2.0247	hydroxyisourate hydrolase(FOYG_08374)
FOYG_00169	0.223303	0.071657	0.0001	Ture	1.63983	-11.1248	-9.48496	hypothetical protein(FOYG_00169)
FOYG_08121	93.4191	63.7953	49.8406	Ture	0.550269	-0.906396	-0.356127	hypothetical protein(FOYG_08121)
FOYG_05205	40.2081	34.8081	32.2675	Ture	0.208061	-0.317405	-0.109345	dihydroorotate oxidase(FOYG_05205)
FOYG_11408	13.3787	10.4995	9.14458	Ture	0.349618	-0.548947	-0.199329	uncharacterized protein(FOYG_11408)
FOYG_10712	0.06253	0.020255	0.0001	Ture	1.62627	-9.2884	-7.66213	uncharacterized protein(FOYG_10712)
FOYG_12226	0.0587937	0.0190163	0.0001	Ture	1.62842	-9.19952	-7.5711	None
FOYG_15409	6.35922	5.40276	4.94833	Ture	0.235154	-0.361909	-0.126755	phosphoglycolate phosphatase(FOYG_15409)
FOYG_00204	0.093307	0.0501587	0.0294717	Ture	0.895486	-1.66266	-0.76717	hypothetical protein(FOYG_00204)
FOYG_04154	18.9636	16.3395	15.0842	Ture	0.214866	-0.330195	-0.11533	hypothetical protein(FOYG_04154)
FOYG_15720	0.291758	0.0944847	0.0001	Ture	1.62662	-11.5106	-9.88394	N1-acetylpolyamine oxidase(FOYG_15720)
FOYG_01176	86.0159	54.8655	39.9906	Ture	0.648705	-1.10494	-0.456238	hypothetical protein(FOYG_01176)
FOYG_03323	306.318	218.403	176.4	Ture	0.488035	-0.796179	-0.308144	hypothetical protein(FOYG_03323)
FOYG_13741	0.113033	0.0389247	0.0001	Ture	1.53799	-10.1425	-8.60454	hypothetical protein(FOYG_13741)
FOYG_07925	1.22725	0.778653	0.5433	Ture	0.656379	-1.17561	-0.519232	hypothetical protein(FOYG_07925)
FOYG_01443	0.562817	0.33933	0.222042	Ture	0.729977	-1.34183	-0.611854	hypothetical protein(FOYG_01443)
FOYG_12502	102.843	76.4857	62.6538	Ture	0.427183	-0.714969	-0.287786	prephenate dehydrogenase (NADP+)(FOYG_12502)
FOYG_15817	312.304	245.361	210.56	Ture	0.348044	-0.568721	-0.220677	hypothetical protein(FOYG_15817)
FOYG_04603	47.8073	37.8025	32.5848	Ture	0.338751	-0.553034	-0.214282	AraC family transcriptional regulator(FOYG_04603)
FOYG_07071	0.0538753	0.0185643	0.0001	Ture	1.53709	-9.07348	-7.53639	None
FOYG_01652	164.64	139.413	126.43	Ture	0.239947	-0.380968	-0.141021	hypothetical protein(FOYG_01652)
FOYG_10924	25.4754	11.4177	4.16786	Ture	1.15783	-2.61173	-1.4539	uncharacterized protein(FOYG_10924)
FOYG_04621	134.75	115.309	105.391	Ture	0.224777	-0.354535	-0.129758	YjeF protein(FOYG_04621)
FOYG_02631	1986.09	937.14	399.339	Ture	1.08359	-2.31425	-1.23065	hypothetical protein(FOYG_02631)
FOYG_12139	5.73176	2.93629	1.50271	Ture	0.964986	-1.93141	-0.966423	hypothetical protein(FOYG_12139)
FOYG_09229	20.2334	16.8215	15.1691	Ture	0.266434	-0.415606	-0.149172	hypothetical protein(FOYG_09229)
FOYG_09280	0.091964	0.030109	0.0001	Ture	1.61087	-9.84493	-8.23405	hypothetical protein(FOYG_09280)
FOYG_13545	466.543	164.724	19.4276	Ture	1.50196	-4.58583	-3.08387	hypothetical protein(FOYG_13545)
FOYG_07727	1.97223	1.55132	1.34824	Ture	0.346327	-0.548746	-0.20242	hypothetical protein(FOYG_07727)
FOYG_01918	29.2275	13.7785	6.32611	Ture	1.08491	-2.20794	-1.12303	hypothetical protein(FOYG_01918)
FOYG_04574	0.796804	0.259343	0.0001	Ture	1.61936	-12.96	-11.3406	None
FOYG_04311	24.9188	18.3289	15.095	Ture	0.443119	-0.723168	-0.28005	hypothetical protein(FOYG_04311)
FOYG_06684	1.81817	1.28741	1.02688	Ture	0.49802	-0.824217	-0.326197	acid phosphatase(FOYG_06684)
FOYG_10843	1.485	0.802148	0.467309	Ture	0.888522	-1.66801	-0.77949	uncharacterized protein(FOYG_10843)
FOYG_17558	0.00270033	0.00211733	0.00183167	Ture	0.350889	-0.559981	-0.209091	hypothetical protein(FOYG_17558)
FOYG_13885	14.4618	12.0571	10.8824	Ture	0.262363	-0.41025	-0.147886	hypothetical protein(FOYG_13885)
FOYG_00420	664.681	370.912	227.663	Ture	0.841587	-1.54576	-0.704173	molecular chaperone HtpG(FOYG_00420)
FOYG_01748	187.958	159.374	145.458	Ture	0.237988	-0.369808	-0.131821	hypothetical protein(FOYG_01748)
FOYG_00171	0.280998	0.140089	0.0698923	Ture	1.00422	-2.00735	-1.00314	hypothetical protein(FOYG_00171)
FOYG_02783	0.248109	0.0824203	0.0001	Ture	1.5899	-11.2768	-9.68686	None
FOYG_10161	412.441	292.927	233.619	Ture	0.493647	-0.820027	-0.326381	50S ribosomal protein L21e(FOYG_10161)
FOYG_00164	0.525132	0.30672	0.19863	Ture	0.775755	-1.4026	-0.62684	hypothetical protein(FOYG_00164)
FOYG_06557	14.2797	11.0065	9.39425	Ture	0.375613	-0.604114	-0.2285	rho family, other(FOYG_06557)
FOYG_07715	1.04066	0.347418	0.0001	Ture	1.58276	-13.3452	-11.7625	hypothetical protein(FOYG_07715)
FOYG_08106	229.929	144.447	101.63	Ture	0.670643	-1.17786	-0.507215	ketol-acid reductoisomerase, mitochondrial(FOYG_08106)
FOYG_03452	12.0366	10.7771	10.1452	Ture	0.159465	-0.246634	-0.0871691	queuine tRNA-ribosyltransferase(FOYG_03452)
FOYG_05174	56.4428	40.019	31.7708	Ture	0.496103	-0.829089	-0.332986	hypothetical protein(FOYG_05174)
FOYG_16582	1.34812	0.712799	0.391682	Ture	0.919384	-1.7832	-0.863814	hypothetical protein(FOYG_16582)
FOYG_03015	188.915	154.699	137.337	Ture	0.288275	-0.460022	-0.171747	eukaryotic peptide chain release factor subunit 1(FOYG_03015)
FOYG_10022	0.765357	0.42559	0.253262	Ture	0.84667	-1.5955	-0.748831	hypothetical protein(FOYG_10022)
FOYG_04629	185.335	100.743	86.0024	Ture	0.879453	-1.10769	-0.228234	hypothetical protein(FOYG_04629)
FOYG_13301	0.884175	0.240904	0.128467	Ture	1.87587	-2.78294	-0.907066	hypothetical protein(FOYG_13301)
FOYG_04582	0.398617	0.0595817	0.0001	Ture	2.74206	-11.9608	-9.21872	hypothetical protein(FOYG_04582)
FOYG_09773	6.07527	1.2056	0.346055	Ture	2.33319	-4.13388	-1.80068	hypothetical protein(FOYG_09773)
FOYG_03327	118.723	64.5994	55.2821	Ture	0.878007	-1.10272	-0.224708	hypothetical protein(FOYG_03327)
FOYG_08004	15.9896	6.26456	4.58149	Ture	1.35184	-1.80324	-0.451397	None
FOYG_01583	4.93198	2.00719	1.51116	Ture	1.29699	-1.70651	-0.409513	argininosuccinate synthase(FOYG_01583)
FOYG_10054	68.8738	31.2302	24.8418	Ture	1.14101	-1.47119	-0.330173	hypothetical protein(FOYG_10054)
FOYG_01201	3269.32	1142.54	780.027	Ture	1.51674	-2.06739	-0.550653	pyruvate decarboxylase(FOYG_01201)
FOYG_07717	0.159842	0.0234037	0.0001	Ture	2.77184	-10.6424	-7.87059	hypothetical protein(FOYG_07717)
FOYG_15433	6.90408	1.65447	0.757236	Ture	2.06108	-3.18863	-1.12755	hypothetical protein(FOYG_15433)
FOYG_04314	2.32386	1.03737	0.804055	Ture	1.1636	-1.53115	-0.367557	hypothetical protein(FOYG_04314)
FOYG_08639	1.22655	0.64471	0.539828	Ture	0.927886	-1.18404	-0.256151	hypothetical protein(FOYG_08639)
FOYG_01806	97.7283	40.4327	30.2036	Ture	1.27325	-1.69405	-0.4208	adenosinetriphosphatase(FOYG_01806)
FOYG_04301	138.663	53.5509	38.3318	Ture	1.3726	-1.85497	-0.482368	myosin-crossreactive antigen(FOYG_04301)
FOYG_00828	206.264	43.3618	14.4907	Ture	2.25	-3.83129	-1.58129	hypothetical protein(FOYG_00828)
FOYG_07780	43.2682	27.921	25.1951	Ture	0.631958	-0.780164	-0.148206	PiT family inorganic phosphate transporter(FOYG_07780)
FOYG_06808	1.23741	0.848827	0.775924	Ture	0.54378	-0.673336	-0.129555	None
FOYG_05096	17.9957	11.1246	9.83089	Ture	0.693895	-0.872257	-0.178362	Ca2+:H+ antiporter(FOYG_05096)
FOYG_05700	191.795	135.583	125	Ture	0.500387	-0.617639	-0.117252	hypothetical protein(FOYG_05700)
FOYG_04392	68.3838	44.9395	40.5747	Ture	0.605668	-0.753074	-0.147406	hypothetical protein(FOYG_04392)
FOYG_05263	165.239	126.99	119.871	Ture	0.379838	-0.463076	-0.0832375	hypothetical protein(FOYG_05263)
FOYG_05186	43.0597	17.6645	12.9217	Ture	1.28549	-1.73655	-0.451059	hypothetical protein(FOYG_05186)
FOYG_11048	193.024	170.864	166.723	Ture	0.175933	-0.211326	-0.0353932	protein VTS1(FOYG_11048)
FOYG_02236	2.22284	0.376118	0.0378603	Ture	2.56314	-5.87557	-3.31243	hypothetical protein(FOYG_02236)
FOYG_06677	62.6661	53.267	51.54	Ture	0.234445	-0.281992	-0.047547	hypothetical protein(FOYG_06677)
FOYG_11612	103.296	89.081	86.4415	Ture	0.213591	-0.256986	-0.0433944	porphobilinogen deaminase(FOYG_11612)
FOYG_15478	0.896041	0.536993	0.470404	Ture	0.738663	-0.929665	-0.191002	None
FOYG_05502	391.722	77.7773	19.812	Ture	2.33241	-4.30538	-1.97297	microsomal epoxide hydrolase(FOYG_05502)
FOYG_14078	3.24236	1.00217	0.587415	Ture	1.69392	-2.46459	-0.770676	hypothetical protein(FOYG_14078)
FOYG_01015	39.3343	33.1438	32.2699	Ture	0.247046	-0.285596	-0.0385502	hypothetical protein(FOYG_01015)
FOYG_03609	1128.6	785.252	736.508	Ture	0.523307	-0.615761	-0.0924538	nucleosome assembly protein 1-like 1(FOYG_03609)
FOYG_14063	1.36213	0.366024	0.224125	Ture	1.89585	-2.60348	-0.707633	hypothetical protein(FOYG_14063)
FOYG_00203	0.829087	0.331025	0.259337	Ture	1.32458	-1.67669	-0.352112	hypothetical protein(FOYG_00203)
FOYG_08870	2.31663	1.35391	1.21585	Ture	0.774891	-0.930058	-0.155167	ATPase(FOYG_08870)
FOYG_08275	10.6403	4.01948	3.05999	Ture	1.40445	-1.79794	-0.393485	None
FOYG_16348	11.586	3.78634	2.65444	Ture	1.61351	-2.1259	-0.512395	hypothetical protein(FOYG_16348)
FOYG_04824	6.64409	4.29908	3.96002	Ture	0.628045	-0.746566	-0.118521	None
FOYG_11663	295.713	244.686	237.323	Ture	0.273268	-0.317345	-0.0440772	uncharacterized protein(FOYG_11663)
FOYG_00802	2.32907	0.465367	0.192224	Ture	2.32331	-3.59889	-1.27558	hypothetical protein(FOYG_00802)
FOYG_00138	36.8919	18.1331	15.3625	Ture	1.02467	-1.26389	-0.239213	hypothetical protein(FOYG_00138)
FOYG_03251	51.4591	37.7214	35.6889	Ture	0.448044	-0.527953	-0.079909	geranylgeranyl transferase type-2 subunit beta(FOYG_03251)
FOYG_03012	30.6486	24.6951	23.8133	Ture	0.311598	-0.364056	-0.0524578	hypothetical protein(FOYG_03012)
FOYG_16212	0.747069	0.255575	0.182781	Ture	1.54749	-2.03112	-0.483628	DNA polymerase kappa subunit(FOYG_16212)
FOYG_05516	29.2931	11.3636	8.6201	Ture	1.36614	-1.76478	-0.398646	hypothetical protein(FOYG_05516)
FOYG_12517	2956.24	1446.45	1216.09	Ture	1.03124	-1.28151	-0.250268	uricase(FOYG_12517)
FOYG_07553	1.25173	0.243564	0.0903583	Ture	2.36155	-3.79212	-1.43057	catalase(FOYG_07553)
FOYG_12559	0.520318	0.112623	0.0505837	Ture	2.20789	-3.36265	-1.15476	hypothetical protein(FOYG_12559)
FOYG_08231	30.8698	7.3206	3.74894	Ture	2.07616	-3.04164	-0.965478	hypothetical protein(FOYG_08231)
FOYG_15372	37.5839	32.8823	32.1708	Ture	0.192804	-0.224365	-0.0315609	hypothetical protein(FOYG_15372)
FOYG_01137	16.9717	6.98858	5.48306	Ture	1.28006	-1.63008	-0.35002	hypothetical protein(FOYG_01137)
FOYG_12056	9.0187	4.31531	3.60755	Ture	1.06345	-1.3219	-0.258444	hypothetical protein(FOYG_12056)
FOYG_13331	0.434503	0.112049	0.0634747	Ture	1.95524	-2.77511	-0.819873	hypothetical protein(FOYG_13331)
FOYG_04170	201.415	27.3107	1.36813	Ture	2.88264	-7.20182	-4.31919	cytochrome-b5 reductase(FOYG_04170)
FOYG_06412	2.6969	0.45054	0.115363	Ture	2.58157	-4.54704	-1.96547	hypothetical protein(FOYG_06412)
FOYG_12071	318.527	102.986	70.7721	Ture	1.62896	-2.17016	-0.541198	CMGC/CDK/CDK8 protein kinase(FOYG_12071)
FOYG_12912	32.5106	9.99619	6.62289	Ture	1.70146	-2.29538	-0.593917	None
FOYG_12620	34.8106	17.7251	15.0625	Ture	0.973728	-1.20857	-0.23484	hypothetical protein(FOYG_12620)
FOYG_06259	89.9879	61.3558	56.9422	Ture	0.552533	-0.660234	-0.107701	D-lactate dehydrogenase (cytochrome)(FOYG_06259)
FOYG_08235	3.26851	0.905792	0.540028	Ture	1.85138	-2.59753	-0.746146	None
FOYG_01704	30.7908	19.2771	17.4622	Ture	0.675612	-0.818258	-0.142647	hypothetical protein(FOYG_01704)
FOYG_11950	1.40519	0.993542	0.928655	Ture	0.50011	-0.597547	-0.0974372	hypothetical protein(FOYG_11950)
FOYG_04730	50.7772	43.7567	42.6543	Ture	0.214679	-0.251492	-0.0368131	hypothetical protein(FOYG_04730)
FOYG_13271	1.77681	0.930428	0.797358	Ture	0.933325	-1.15599	-0.222668	hypothetical protein(FOYG_13271)
FOYG_07551	1.53163	0.490933	0.324415	Ture	1.64147	-2.23915	-0.597687	hypothetical protein(FOYG_07551)
FOYG_11490	47.5112	19.0098	14.4509	Ture	1.32152	-1.71711	-0.395587	None
FOYG_11022	10.9826	3.18427	1.94648	Ture	1.78619	-2.49629	-0.7101	uncharacterized protein(FOYG_11022)
FOYG_12921	0.149588	0.0459827	0.0295213	Ture	1.70184	-2.34117	-0.639332	hypothetical protein(FOYG_12921)
FOYG_02765	65.6282	34.8998	29.7356	Ture	0.911099	-1.14212	-0.231025	D-lactate dehydrogenase (cytochrome)(FOYG_02765)
FOYG_05112	305.169	98.988	64.8756	Ture	1.62428	-2.23386	-0.609578	hypothetical protein(FOYG_05112)
FOYG_11677	6.46681	2.85441	2.25548	Ture	1.17986	-1.51962	-0.339758	uncharacterized protein(FOYG_11677)
FOYG_14462	2.05721	0.292418	0.0001	Ture	2.81458	-14.3284	-11.5138	None
FOYG_09356	244.897	112.189	90.0938	Ture	1.12624	-1.44267	-0.31643	hypothetical protein(FOYG_09356)
FOYG_12771	0.403852	0.0578603	0.0001	Ture	2.80318	-11.9796	-9.17643	hypothetical protein(FOYG_12771)
FOYG_06646	5.60635	3.75608	3.45653	Ture	0.577832	-0.697737	-0.119905	hypothetical protein(FOYG_06646)
FOYG_13764	6.85558	5.94654	5.79991	Ture	0.205228	-0.241249	-0.0360215	hypothetical protein(FOYG_13764)
FOYG_02656	73.5353	68.4691	67.6525	Ture	0.102984	-0.120293	-0.0173084	hypothetical protein(FOYG_02656)
FOYG_01005	1.79156	0.53148	0.32836	Ture	1.75313	-2.44787	-0.694739	hypothetical protein(FOYG_01005)
FOYG_12503	9.03028	3.68369	2.82185	Ture	1.29362	-1.67813	-0.384513	hypothetical protein(FOYG_12503)
FOYG_11166	308.034	92.0403	56.5591	Ture	1.74275	-2.44526	-0.702507	uncharacterized protein(FOYG_11166)
FOYG_14050	0.467457	0.22522	0.185688	Ture	1.0535	-1.33196	-0.278457	tannase(FOYG_14050)
FOYG_04516	298.985	159.954	137.309	Ture	0.902421	-1.12265	-0.220231	hypothetical protein(FOYG_04516)
FOYG_05087	99.9997	77.472	73.7997	Ture	0.368249	-0.438309	-0.0700599	Ras-like protein(FOYG_05087)
FOYG_04161	2.27395	0.210635	0.0001	Ture	3.43238	-14.4729	-11.0405	hypothetical protein(FOYG_04161)
FOYG_04162	385.014	241.788	227.158	Ture	0.671167	-0.761216	-0.0900493	hypothetical protein(FOYG_04162)
FOYG_10103	8.75628	1.2927	0.53001	Ture	2.75994	-4.04623	-1.28629	None
FOYG_00905	1.99962	0.463915	0.308596	Ture	2.10779	-2.69593	-0.588142	hypothetical protein(FOYG_00905)
FOYG_12924	3.47394	0.933293	0.676526	Ture	1.89617	-2.36035	-0.464184	hypothetical protein(FOYG_12924)
FOYG_00198	1.39093	1.19796	1.17834	Ture	0.215467	-0.239292	-0.0238251	hypothetical protein(FOYG_00198)
FOYG_05150	1.71827	1.47093	1.44582	Ture	0.224232	-0.249067	-0.0248344	hypothetical protein(FOYG_05150)
FOYG_00129	0.404095	0.0373307	0.0001	Ture	3.43626	-11.9805	-8.54422	hypothetical protein(FOYG_00129)
FOYG_08683	6.51707	5.02581	4.87442	Ture	0.374866	-0.418992	-0.0441265	hypothetical protein(FOYG_08683)
FOYG_00604	70.706	65.5137	64.9946	Ture	0.110037	-0.121512	-0.0114753	hypothetical protein(FOYG_00604)
FOYG_03174	1.0297	0.0936843	0.0001	Ture	3.45827	-13.3299	-9.87166	hypothetical protein(FOYG_03174)
FOYG_14781	0.258939	0.126565	0.113417	Ture	1.03274	-1.19097	-0.158234	hypothetical protein(FOYG_14781)
FOYG_01190	48.846	42.2791	41.6251	Ture	0.208296	-0.230789	-0.0224929	hypothetical protein(FOYG_01190)
FOYG_13909	2.37306	1.25768	1.14665	Ture	0.915984	-1.04932	-0.13334	None
FOYG_13348	4.07797	0.641436	0.305611	Ture	2.66848	-3.73808	-1.06961	hypothetical protein(FOYG_13348)
FOYG_16429	10.4164	7.57076	7.29211	Ture	0.460352	-0.514454	-0.0541015	None
FOYG_08007	4953.17	1639.47	1313.46	Ture	1.59512	-1.91499	-0.319865	hypothetical protein(FOYG_08007)
FOYG_11823	1.57418	0.790832	0.713321	Ture	0.993159	-1.14198	-0.148819	hypothetical protein(FOYG_11823)
FOYG_05219	324.616	245.312	237.609	Ture	0.404121	-0.450145	-0.0460244	hypothetical protein(FOYG_05219)
FOYG_00202	6.07095	5.02322	4.92202	Ture	0.273311	-0.302674	-0.0293625	hypothetical protein(FOYG_00202)
FOYG_11724	0.10755	0.0358053	0.028872	Ture	1.58676	-1.89726	-0.310503	uncharacterized protein(FOYG_11724)
FOYG_02205	0.471005	0.420258	0.415479	Ture	0.164467	-0.180967	-0.0164997	hypothetical protein(FOYG_02205)
FOYG_02013	0.320439	0.0281493	0.0001	Ture	3.50888	-11.6458	-8.13696	hypothetical protein(FOYG_02013)
FOYG_04302	0.234511	0.0494907	0.0317413	Ture	2.24443	-2.88522	-0.640794	hypothetical protein(FOYG_04302)
FOYG_13964	170.038	20.133	5.8979	Ture	3.07823	-4.84951	-1.77129	hypothetical protein(FOYG_13964)
FOYG_00656	1203.49	975.899	954.175	Ture	0.302424	-0.334903	-0.0324791	aspartyl-tRNA synthetase(FOYG_00656)
FOYG_15851	55.6646	43.3357	42.1597	Ture	0.361203	-0.400895	-0.0396925	hypothetical protein(FOYG_15851)
FOYG_03156	121.934	80.4164	76.5625	Ture	0.600543	-0.671394	-0.0708508	hypothetical protein(FOYG_03156)
FOYG_09723	838.617	443.699	407.199	Ture	0.918432	-1.04228	-0.123848	hypothetical protein(FOYG_09723)
FOYG_05423	0.541883	0.249991	0.223115	Ture	1.11611	-1.28019	-0.164087	None
FOYG_13843	83.8258	33.048	28.3733	Ture	1.34283	-1.56286	-0.220028	hypothetical protein(FOYG_13843)
FOYG_09994	3.40726	0.819231	0.584327	Ture	2.05627	-2.54377	-0.487495	hypothetical protein(FOYG_09994)
FOYG_15507	2.33356	0.22525	0.0341603	Ture	3.37293	-6.09407	-2.72113	hypothetical protein(FOYG_15507)
FOYG_02643	48.6014	28.9717	27.2205	Ture	0.746351	-0.836301	-0.0899501	hypothetical protein(FOYG_02643)
FOYG_12896	0.276262	0.0228307	0.0001	Ture	3.59699	-11.4318	-7.83483	None
FOYG_03168	105.015	88.2893	86.7812	Ture	0.250283	-0.27514	-0.0248567	hypothetical protein(FOYG_03168)
FOYG_16204	0.417085	0.074153	0.0432587	Ture	2.49176	-3.26928	-0.777516	hypothetical protein(FOYG_16204)
FOYG_02808	393.701	153.567	135.697	Ture	1.35823	-1.53671	-0.178479	None
FOYG_02127	0.63262	0.154535	0.118609	Ture	2.03341	-2.41512	-0.381717	hypothetical protein(FOYG_02127)
FOYG_02175	1.85346	0.243231	0.12157	Ture	2.92983	-3.93036	-1.00053	glucosamine-6-phosphate isomerase(FOYG_02175)
FOYG_16930	1.42664	0.100364	0.0001	Ture	3.82931	-13.8003	-9.97102	None
FOYG_11786	0.356451	0.075931	0.053851	Ture	2.23094	-2.72666	-0.495716	uncharacterized protein(FOYG_11786)
FOYG_15399	0.851267	0.0627307	0.0001	Ture	3.76237	-13.0554	-9.29303	None
FOYG_05970	4.23603	1.82069	1.63247	Ture	1.21823	-1.37566	-0.157427	hypothetical protein(FOYG_05970)
FOYG_12007	15.956	10.6799	10.2702	Ture	0.579205	-0.635627	-0.0564219	None
FOYG_05048	0.471109	0.121022	0.0941307	Ture	1.9608	-2.32333	-0.362529	hypothetical protein(FOYG_05048)
FOYG_12579	0.192326	0.091688	0.083926	Ture	1.06875	-1.19636	-0.127615	hypothetical protein(FOYG_12579)
FOYG_05551	0.373688	0.183382	0.166868	Ture	1.02698	-1.16313	-0.136142	hypothetical protein(FOYG_05551)
FOYG_09639	148.788	104.297	100.408	Ture	0.512567	-0.567381	-0.0548144	AGC/YANK protein kinase(FOYG_09639)
FOYG_10829	53.9975	47.5968	47.0455	Ture	0.18203	-0.198837	-0.0168071	None
FOYG_03645	278.082	136.141	123.955	Ture	1.03041	-1.1657	-0.135291	NCS2 family nucleobase:cation symporter-2(FOYG_03645)
FOYG_02216	0.698484	0.0553417	0.0001	Ture	3.65779	-12.77	-9.11222	hypothetical protein(FOYG_02216)
FOYG_08310	1.26101	0.142972	0.0469057	Ture	3.14078	-4.74867	-1.6079	hypothetical protein(FOYG_08310)
FOYG_00931	1140.89	176.376	94.1879	Ture	2.69343	-3.59847	-0.905038	None
FOYG_02134	3.34998	0.871388	0.659487	Ture	1.94276	-2.34474	-0.401971	hypothetical protein(FOYG_02134)
FOYG_00416	0.368966	0.127435	0.10737	Ture	1.53373	-1.78089	-0.247166	hypothetical protein(FOYG_00416)
FOYG_11021	2060.37	249.693	97.4329	Ture	3.04467	-4.40235	-1.35768	coproporphyrinogen III oxidase(FOYG_11021)
FOYG_14839	0.202525	0.0312367	0.016853	Ture	2.69679	-3.58702	-0.890235	hypothetical protein(FOYG_14839)
FOYG_05501	171.075	16.8625	4.19146	Ture	3.34274	-5.35103	-2.00829	hypothetical protein(FOYG_05501)
FOYG_05503	60.5634	11.3972	7.36491	Ture	2.40976	-3.03971	-0.629946	hypothetical protein(FOYG_05503)
FOYG_00783	6.20989	1.41039	1.02462	Ture	2.13848	-2.59948	-0.461005	hypothetical protein(FOYG_00783)
FOYG_10212	2.01561	1.03091	0.951142	Ture	0.9673	-1.08348	-0.116181	None
FOYG_09925	16.5892	14.5155	14.3482	Ture	0.19265	-0.209372	-0.0167225	hypothetical protein(FOYG_09925)
FOYG_13253	3.82658	0.334926	0.0533547	Ture	3.51414	-6.1643	-2.65015	None
FOYG_02874	0.535752	0.170045	0.140517	Ture	1.65565	-1.93082	-0.275178	hypothetical protein(FOYG_02874)
FOYG_05332	25.7558	19.4738	18.9669	Ture	0.40336	-0.441416	-0.0380563	hypothetical protein(FOYG_05332)
FOYG_10096	145.552	35.776	20.5606	Ture	2.02447	-2.82358	-0.799109	hypothetical protein(FOYG_10096)
FOYG_06277	40.151	10.4632	6.36015	Ture	1.94011	-2.6583	-0.718193	hypothetical protein(FOYG_06277)
FOYG_10023	60.9169	27.0072	22.3172	Ture	1.1735	-1.44868	-0.275183	hypothetical protein(FOYG_10023)
FOYG_02087	32.9952	9.11961	5.94191	Ture	1.85521	-2.47326	-0.618045	carboxylesterase 2(FOYG_02087)
FOYG_10655	4.18711	0.69427	0.227003	Ture	2.59239	-4.20517	-1.61278	uncharacterized protein(FOYG_10655)
FOYG_09425	177.921	156.717	153.888	Ture	0.183073	-0.209359	-0.0262857	hypothetical protein(FOYG_09425)
FOYG_15076	0.544826	0.135044	0.0803133	Ture	2.01237	-2.76208	-0.749718	hypothetical protein(FOYG_15076)
FOYG_10040	38.6404	23.1389	21.0546	Ture	0.739792	-0.875972	-0.136179	hypothetical protein(FOYG_10040)
FOYG_01681	2607.84	1941.82	1851.44	Ture	0.425442	-0.494203	-0.0687616	hypothetical protein(FOYG_01681)
FOYG_11843	0.218355	0.02614	0.0001	Ture	3.06235	-11.0925	-8.03012	hypothetical protein(FOYG_11843)
FOYG_00195	2.92752	0.329914	0.0001	Ture	3.14952	-14.8374	-11.6879	hypothetical protein(FOYG_00195)
FOYG_10566	64.9648	13.2438	6.66432	Ture	2.29434	-3.28513	-0.99079	uncharacterized protein(FOYG_10566)
FOYG_06755	201.905	140.787	133.141	Ture	0.52016	-0.600725	-0.0805645	F-type H+-transporting ATPase subunit H(FOYG_06755)
FOYG_03436	0.43968	0.0493217	0.0001	Ture	3.15616	-12.1022	-8.94608	hypothetical protein(FOYG_03436)
FOYG_10362	107.334	48.6912	41.3232	Ture	1.14037	-1.37708	-0.236711	hypothetical protein(FOYG_10362)
FOYG_01502	639.962	572.553	563.888	Ture	0.160579	-0.182577	-0.0219984	ubiquitin-conjugating enzyme E2 R(FOYG_01502)
FOYG_04256	649.971	110.384	40.3681	Ture	2.55784	-4.00909	-1.45125	hypothetical protein(FOYG_04256)
FOYG_06573	23.1628	17.9987	17.3287	Ture	0.363913	-0.418642	-0.0547288	oxidoreductase(FOYG_06573)
FOYG_06667	844.402	522.466	479.874	Ture	0.692592	-0.815275	-0.122683	40S ribosomal protein S15(FOYG_06667)
FOYG_03003	2129.86	1706.1	1650.62	Ture	0.320055	-0.36775	-0.0476951	None
FOYG_10804	130.223	35.7239	23.3416	Ture	1.86602	-2.48001	-0.613985	uncharacterized protein(FOYG_10804)
FOYG_08006	951.127	329.663	248.059	Ture	1.52864	-1.93895	-0.410309	None
FOYG_13432	41.6357	7.15462	2.62184	Ture	2.54087	-3.98917	-1.4483	hypothetical protein(FOYG_13432)
FOYG_12660	8.36404	2.2361	1.59508	Ture	1.90322	-2.39057	-0.487351	hypothetical protein(FOYG_12660)
FOYG_05321	201.749	97.551	86.7538	Ture	1.04833	-1.21756	-0.169229	dolichyl-phosphate beta-glucosyltransferase(FOYG_05321)
FOYG_08451	15.7545	9.72177	9.09492	Ture	0.696475	-0.792632	-0.096157	hypothetical protein(FOYG_08451)
FOYG_00389	103.191	17.5391	8.42118	Ture	2.55667	-3.61515	-1.05848	alcohol dehydrogenase(FOYG_00389)
FOYG_00812	16.1269	7.38397	6.45251	Ture	1.127	-1.32153	-0.194536	hypothetical protein(FOYG_00812)
FOYG_13738	102.968	64.9898	60.9839	Ture	0.663912	-0.755696	-0.0917842	hypothetical protein(FOYG_13738)
FOYG_05976	2.1037	0.846907	0.71354	Ture	1.31265	-1.55986	-0.247209	hypothetical protein(FOYG_05976)
FOYG_11247	205.8	149.564	143.61	Ture	0.46048	-0.519084	-0.0586035	mitochondrial import inner membrane translocase subunit TIM9(FOYG_11247)
FOYG_07421	74.5293	38.3509	34.4395	Ture	0.958549	-1.11374	-0.155193	hypothetical protein(FOYG_07421)
FOYG_11171	45.1888	21.7563	19.2135	Ture	1.05453	-1.23384	-0.179313	uncharacterized protein(FOYG_11171)
FOYG_10783	0.997401	0.228345	0.142938	Ture	2.12696	-2.80278	-0.675826	None
FOYG_13158	6.2554	1.02848	0.450694	Ture	2.60459	-3.79488	-1.19029	MFS transporter, SP family, major inositol transporter(FOYG_13158)
FOYG_02237	38.8165	4.81538	1.10167	Ture	3.01095	-5.13891	-2.12796	hypothetical protein(FOYG_02237)
FOYG_04915	118.047	76.1758	71.5849	Ture	0.631958	-0.721634	-0.0896762	hypothetical protein(FOYG_04915)
FOYG_01309	43.7147	35.9937	35.1453	Ture	0.280376	-0.314788	-0.0344125	hypothetical protein(FOYG_01309)
FOYG_06626	20.0862	12.2796	11.421	Ture	0.709948	-0.814524	-0.104576	hypothetical protein(FOYG_06626)
FOYG_08826	138.973	69.8608	61.3061	Ture	0.992245	-1.1807	-0.188451	cellular nucleic acid-binding protein(FOYG_08826)
FOYG_12281	44.3156	39.3669	38.759	Ture	0.170834	-0.193283	-0.022449	hypothetical protein(FOYG_12281)
FOYG_03788	70.2982	50.4712	48.0593	Ture	0.478027	-0.54867	-0.070643	hypothetical protein(FOYG_03788)
FOYG_00189	0.373807	0.229672	0.212104	Ture	0.702715	-0.81752	-0.114805	hypothetical protein(FOYG_00189)
FOYG_07805	228.258	35.5359	12.0207	Ture	2.68331	-4.24707	-1.56375	hypothetical protein(FOYG_07805)
FOYG_06991	99.9527	59.4894	54.6333	Ture	0.748613	-0.871464	-0.122851	molecular chaperone HscB(FOYG_06991)
FOYG_07238	156.2	41.0678	27.2593	Ture	1.92731	-2.51858	-0.591261	cytochrome c peroxidase, mitochondrial(FOYG_07238)
FOYG_14746	0.256693	0.0543027	0.030037	Ture	2.24095	-3.09523	-0.854282	None
FOYG_11407	238.903	101.909	85.3747	Ture	1.22915	-1.48454	-0.255397	None
FOYG_06522	345.724	280.021	272.068	Ture	0.304089	-0.345654	-0.0415646	hypothetical protein(FOYG_06522)
FOYG_01103	169.834	108.945	101.566	Ture	0.640522	-0.741708	-0.101186	hypothetical protein(FOYG_01103)
FOYG_13962	0.940752	0.16071	0.0662117	Ture	2.54936	-3.82866	-1.2793	hypothetical protein(FOYG_13962)
FOYG_14976	1.01911	0.107796	0.0001	Ture	3.24093	-13.315	-10.0741	hypothetical protein(FOYG_14976)
FOYG_13493	14.7266	2.47324	1.04203	Ture	2.57396	-3.82096	-1.247	hypothetical protein(FOYG_13493)
FOYG_05977	15.5719	4.60929	3.32265	Ture	1.75633	-2.22854	-0.472212	hypothetical protein(FOYG_05977)
FOYG_04538	864.156	214.485	138.427	Ture	2.01042	-2.64217	-0.631754	aromatic-L-amino-acid decarboxylase(FOYG_04538)
FOYG_08232	30.4036	6.95712	4.20894	Ture	2.12768	-2.85271	-0.725035	hypothetical protein(FOYG_08232)
FOYG_07804	0.191739	0.063538	0.0488827	Ture	1.59345	-1.97175	-0.378297	None
FOYG_13893	21.1517	5.52595	3.73487	Ture	1.93648	-2.50164	-0.565166	hypothetical protein(FOYG_13893)
FOYG_04048	1.68233	0.35649	0.204596	Ture	2.23853	-3.03961	-0.801082	hypothetical protein(FOYG_04048)
FOYG_12743	0.277718	0.0534227	0.0277263	Ture	2.3781	-3.32429	-0.946195	hypothetical protein(FOYG_12743)
FOYG_05146	48.0367	34.2404	32.6603	Ture	0.488438	-0.5566	-0.0681616	DNA mismatch repair protein MLH1(FOYG_05146)
FOYG_12140	0.907807	0.154692	0.0684337	Ture	2.55299	-3.72961	-1.17662	hypothetical protein(FOYG_12140)
FOYG_09380	18.0034	11.566	10.8258	Ture	0.638387	-0.733796	-0.0954083	None
FOYG_03213	0.616167	0.063786	0.0001	Ture	3.27201	-12.5891	-9.3171	hypothetical protein(FOYG_03213)
FOYG_12098	2466.94	678.704	472.681	Ture	1.86187	-2.38378	-0.521916	nitric oxide dioxygenase(FOYG_12098)
FOYG_07160	8.46332	6.12082	5.85546	Ture	0.467498	-0.531442	-0.0639436	None
FOYG_05805	28.5697	12.6359	10.8517	Ture	1.17695	-1.39656	-0.219611	hypothetical protein(FOYG_05805)
FOYG_01236	159.17	30.6596	16.228	Ture	2.37616	-3.29401	-0.917856	None
FOYG_13239	2.12405	0.714719	0.556137	Ture	1.57137	-1.93331	-0.361935	hypothetical protein(FOYG_13239)
FOYG_13907	0.253441	0.0257343	0.0001	Ture	3.29988	-11.3074	-8.00755	hypothetical protein(FOYG_13907)
FOYG_04533	32.3983	14.2207	10.2314	Ture	1.18792	-1.66292	-0.474995	hypothetical protein(FOYG_04533)
FOYG_11780	2.76916	0.622549	0.1525	Ture	2.15319	-4.18256	-2.02937	uncharacterized protein(FOYG_11780)
FOYG_01871	3.81894	1.41708	0.895904	Ture	1.43026	-2.09176	-0.661501	hypothetical protein(FOYG_01871)
FOYG_16654	15.8682	13.4936	12.982	Ture	0.23386	-0.289622	-0.0557624	hypothetical protein(FOYG_16654)
FOYG_04637	3.34495	1.27564	0.843511	Ture	1.39076	-1.98751	-0.596745	None
FOYG_03803	0.194288	0.033431	0.0001	Ture	2.53894	-10.924	-8.38504	None
FOYG_02361	1.56399	0.517133	0.299638	Ture	1.59663	-2.38394	-0.787316	hypothetical protein(FOYG_02361)
FOYG_00724	37.5792	18.8474	14.9491	Ture	0.995573	-1.32988	-0.334306	hypothetical protein(FOYG_00724)
FOYG_06927	0.4515	0.223957	0.176569	Ture	1.0115	-1.35449	-0.342992	None
FOYG_09699	1799.71	1658.26	1628.41	Ture	0.11809	-0.144293	-0.0262028	TATA-box-binding protein(FOYG_09699)
FOYG_00197	18.077	3.71143	0.694612	Ture	2.28411	-4.7018	-2.41769	hypothetical protein(FOYG_00197)
FOYG_11158	65.8385	35.4188	29.0317	Ture	0.894416	-1.1813	-0.286887	dTDP-glucose 4,6-dehydratase(FOYG_11158)
FOYG_11093	49.8906	40.6696	38.7019	Ture	0.294819	-0.366364	-0.0715445	solute carrier family 25, member 46(FOYG_11093)
FOYG_12142	104.869	82.4955	77.7486	Ture	0.3462	-0.431699	-0.0854989	argininosuccinate synthase(FOYG_12142)
FOYG_02594	55.3362	46.6079	44.8623	Ture	0.247652	-0.30272	-0.0550683	hypothetical protein(FOYG_02594)
FOYG_09698	427.789	346.908	330.807	Ture	0.302347	-0.370911	-0.0685641	phosphoribosylglycinamide formyltransferase(FOYG_09698)
FOYG_01995	0.434874	0.072141	0.0001	Ture	2.59171	-12.0864	-9.49468	hypothetical protein(FOYG_01995)
FOYG_11520	11.0696	7.57516	6.88161	Ture	0.547254	-0.685784	-0.13853	uncharacterized protein(FOYG_11520)
FOYG_05307	133.314	84.7097	74.893	Ture	0.654226	-0.831922	-0.177697	hypothetical protein(FOYG_05307)
FOYG_07314	36.697	19.5978	16.1409	Ture	0.904969	-1.18494	-0.279975	hypothetical protein(FOYG_07314)
FOYG_11425	0.322374	0.0544453	0.0001	Ture	2.56586	-11.6545	-9.08866	methionyl-tRNA synthetase(FOYG_11425)
FOYG_14645	10.123	2.13258	0.513685	Ture	2.24696	-4.30061	-2.05364	hypothetical protein(FOYG_14645)
FOYG_03764	48.7169	16.4238	9.82665	Ture	1.56863	-2.30965	-0.741017	rab family, other(FOYG_03764)
FOYG_03300	32.07	17.4152	14.4341	Ture	0.880879	-1.15174	-0.270864	hypothetical protein(FOYG_03300)
FOYG_14920	0.189457	0.0694153	0.0450023	Ture	1.44854	-2.0738	-0.625255	hypothetical protein(FOYG_14920)
FOYG_13735	9.91682	5.19214	4.22892	Ture	0.933548	-1.22959	-0.29604	None
FOYG_09919	6.55638	2.24766	1.36982	Ture	1.54448	-2.25892	-0.714443	hypothetical protein(FOYG_09919)
FOYG_12372	23.8623	20.9698	20.3806	Ture	0.186418	-0.227538	-0.0411202	hypothetical protein(FOYG_12372)
FOYG_05230	18.2794	9.44059	7.72539	Ture	0.953269	-1.24254	-0.289268	hypothetical protein(FOYG_05230)
FOYG_10231	31.017	15.2679	12.1915	Ture	1.02255	-1.34718	-0.324629	hypothetical protein(FOYG_10231)
FOYG_06717	497.825	371.75	347.5	Ture	0.421305	-0.518623	-0.0973185	hypothetical protein(FOYG_06717)
FOYG_12147	52.7298	22.9413	17.2348	Ture	1.20067	-1.61329	-0.412622	hypothetical protein(FOYG_12147)
FOYG_00669	11.9249	8.8703	8.28465	Ture	0.426926	-0.525468	-0.0985425	hypothetical protein(FOYG_00669)
FOYG_01307	161.901	100.686	88.9475	Ture	0.685259	-0.864088	-0.17883	hypothetical protein(FOYG_01307)
FOYG_01481	49.1552	44.2106	43.2717	Ture	0.152954	-0.183923	-0.0309682	phospholipid-translocating ATPase(FOYG_01481)
FOYG_08309	936.316	514.457	434.39	Ture	0.863945	-1.10801	-0.244061	hypothetical protein(FOYG_08309)
FOYG_07951	111.74	80.847	75.0065	Ture	0.46688	-0.575058	-0.108178	protein phosphatase(FOYG_07951)
FOYG_15304	43.4524	8.26807	1.62613	Ture	2.39381	-4.73992	-2.34611	hypothetical protein(FOYG_15304)
FOYG_14450	0.131097	0.024545	0.0001	Ture	2.41714	-10.3564	-7.93929	hypothetical protein(FOYG_14450)
FOYG_16105	257.404	193.7	179.169	Ture	0.410208	-0.522714	-0.112506	hypothetical protein(FOYG_16105)
FOYG_16260	2.9846	1.64548	1.3393	Ture	0.85903	-1.15606	-0.297031	hypothetical protein(FOYG_16260)
FOYG_02574	638.407	501.129	470.483	Ture	0.349295	-0.440336	-0.091041	ATP synthase subunit delta, mitochondrial(FOYG_02574)
FOYG_12737	0.0696097	0.0289953	0.019945	Ture	1.26347	-1.80326	-0.539794	hypothetical protein(FOYG_12737)
FOYG_05615	0.310598	0.130338	0.0898083	Ture	1.25279	-1.79013	-0.537337	hypothetical protein(FOYG_05615)
FOYG_03170	1.94016	1.63065	1.56081	Ture	0.250725	-0.313884	-0.0631597	None
FOYG_11347	189.001	141.609	130.922	Ture	0.416477	-0.529682	-0.113204	uncharacterized protein(FOYG_11347)
FOYG_11131	39.7742	24.2065	20.6681	Ture	0.716435	-0.944429	-0.227994	agmatinase(FOYG_11131)
FOYG_02767	121.641	114.391	112.748	Ture	0.0886567	-0.109521	-0.0208647	hypothetical protein(FOYG_02767)
FOYG_09542	121.557	94.0168	87.792	Ture	0.370639	-0.469469	-0.09883	Atypical/ABC1/ABC1-B protein kinase(FOYG_09542)
FOYG_01587	0.260036	0.142872	0.116375	Ture	0.863992	-1.15993	-0.295939	None
FOYG_06587	165.584	137.33	130.941	Ture	0.26991	-0.338641	-0.0687307	hypothetical protein(FOYG_06587)
FOYG_02993	56.9351	40.5087	36.6468	Ture	0.491087	-0.63563	-0.144543	hypothetical protein(FOYG_02993)
FOYG_08151	64.9991	47.4423	43.3013	Ture	0.454246	-0.586007	-0.131761	hypothetical protein(FOYG_08151)
FOYG_01896	0.514504	0.111358	0.017317	Ture	2.20798	-4.89292	-2.68494	hypothetical protein(FOYG_01896)
FOYG_11460	270.547	201.722	185.665	Ture	0.42351	-0.543177	-0.119668	uncharacterized protein(FOYG_11460)
FOYG_13882	0.056346	0.0545643	0.054147	Ture	0.046355	-0.0574318	-0.0110768	hypothetical protein(FOYG_13882)
FOYG_00902	12.1959	5.32575	3.71894	Ture	1.19534	-1.71344	-0.518094	hypothetical protein(FOYG_00902)
FOYG_15075	0.546536	0.154838	0.0632113	Ture	1.81956	-3.11206	-1.2925	hypothetical protein(FOYG_15075)
FOYG_09838	39.2155	33.2843	31.8735	Ture	0.23658	-0.299065	-0.0624855	N-acetyl-gamma-glutamyl-phosphate reductase(FOYG_09838)
FOYG_15666	2.77738	0.612331	0.097666	Ture	2.18134	-4.82972	-2.64838	hypothetical protein(FOYG_15666)
FOYG_01250	18.9785	8.54757	6.0716	Ture	1.15078	-1.64422	-0.493438	hypothetical protein(FOYG_01250)
FOYG_13732	0.987411	0.189351	0.0001	Ture	2.38259	-13.2694	-10.8868	None
FOYG_04937	33.7482	17.2799	13.3344	Ture	0.965713	-1.33965	-0.373941	hypothetical protein(FOYG_04937)
FOYG_10228	403.203	222.418	179.103	Ture	0.858233	-1.17072	-0.312483	hypothetical protein(FOYG_10228)
FOYG_08154	7.17028	6.69429	6.58024	Ture	0.0990991	-0.123891	-0.0247916	hypothetical protein(FOYG_08154)
FOYG_10572	1.50469	0.818888	0.654545	Ture	0.877727	-1.2009	-0.323174	uncharacterized protein(FOYG_10572)
FOYG_13988	1.57393	0.303857	0.0001	Ture	2.37291	-13.9421	-11.5692	None
FOYG_15461	0.349372	0.067434	0.0001	Ture	2.37322	-11.7705	-9.39733	hypothetical protein(FOYG_15461)
FOYG_05496	1380.46	1115.4	1050.97	Ture	0.307592	-0.393429	-0.085837	pyridoxine biosynthesis protein PDX1(FOYG_05496)
FOYG_02956	132.563	115.463	111.317	Ture	0.199258	-0.252002	-0.0527443	F-type H+-transporting ATPase subunit gamma(FOYG_02956)
FOYG_09190	24.2294	8.69288	4.92406	Ture	1.47885	-2.29884	-0.819987	hypothetical protein(FOYG_09190)
FOYG_16263	263.095	187.591	169.369	Ture	0.487991	-0.635413	-0.147422	6-phosphofructo-2-kinase(FOYG_16263)
FOYG_11459	232.02	179.427	166.799	Ture	0.370848	-0.476138	-0.10529	uncharacterized protein(FOYG_11459)
FOYG_07205	181.684	110.504	93.3837	Ture	0.717335	-0.960192	-0.242857	carbamoyl-phosphate synthase arginine-specific large chain(FOYG_07205)
FOYG_15813	24.0165	7.79531	3.89303	Ture	1.62335	-2.62506	-1.00171	hypothetical protein(FOYG_15813)
FOYG_00322	7.3747	2.54901	1.36146	Ture	1.53264	-2.43743	-0.904783	hypothetical protein(FOYG_00322)
FOYG_04382	38.4146	28.2584	25.7615	Ture	0.442976	-0.576438	-0.133462	hypothetical protein(FOYG_04382)
FOYG_04682	428.878	305.594	275.292	Ture	0.48895	-0.639607	-0.150657	hypothetical protein(FOYG_04682)
FOYG_03543	114.795	90.2949	84.2186	Ture	0.34635	-0.446855	-0.100505	enhancer-polycomb-like protein 1(FOYG_03543)
FOYG_13419	10.3958	2.54987	0.609142	Ture	2.02751	-4.09308	-2.06557	beta-galactosidase(FOYG_13419)
FOYG_06845	147.215	61.5205	39.6514	Ture	1.25879	-1.89249	-0.633696	hypothetical protein(FOYG_06845)
FOYG_08115	4.53636	3.81501	3.63148	Ture	0.249847	-0.320977	-0.07113	hypothetical protein(FOYG_08115)
FOYG_04554	0.621497	0.263693	0.172754	Ture	1.23689	-1.84703	-0.610139	hypothetical protein(FOYG_04554)
FOYG_05912	0.275943	0.072696	0.021075	Ture	1.92442	-3.71077	-1.78634	hypothetical protein(FOYG_05912)
FOYG_09823	303.75	120.605	74.9297	Ture	1.33259	-2.01928	-0.686685	hypothetical protein(FOYG_09823)
FOYG_12256	0.00320867	0.001517	0.00109367	Ture	1.08075	-1.5528	-0.472048	None
FOYG_05027	133.507	85.5769	73.4584	Ture	0.641625	-0.861919	-0.220294	methylsterol monooxygenase(FOYG_05027)
FOYG_09800	312.656	233.977	214.223	Ture	0.41821	-0.545465	-0.127256	hypothetical protein(FOYG_09800)
FOYG_10277	262.099	192.691	175.225	Ture	0.443818	-0.580901	-0.137083	hypothetical protein(FOYG_10277)
FOYG_15253	8.90752	2.47704	0.858779	Ture	1.84641	-3.37467	-1.52826	None
FOYG_09590	10.1003	6.98611	6.20303	Ture	0.531832	-0.703349	-0.171517	hypothetical protein(FOYG_09590)
FOYG_10414	0.729921	0.222508	0.0948697	Ture	1.71388	-2.94372	-1.22984	hypothetical protein(FOYG_10414)
FOYG_00561	46.12	34.5877	31.5805	Ture	0.415135	-0.546358	-0.131223	hypothetical protein(FOYG_00561)
FOYG_13064	0.136247	0.042745	0.0184497	Ture	1.6724	-2.88456	-1.21216	hypothetical protein(FOYG_13064)
FOYG_13329	207.428	95.5933	66.536	Ture	1.11763	-1.6404	-0.522776	hypothetical protein(FOYG_13329)
FOYG_00644	438.65	303.55	268.369	Ture	0.531133	-0.708853	-0.17772	lupus La protein(FOYG_00644)
FOYG_04285	299.72	126.771	81.7813	Ture	1.24139	-1.87377	-0.632378	hypothetical protein(FOYG_04285)
FOYG_03138	2.26239	0.94702	0.606062	Ture	1.25638	-1.90031	-0.64393	hypothetical protein(FOYG_03138)
FOYG_04452	177.673	90.3985	67.8996	Ture	0.974853	-1.38775	-0.412897	hydroxymethylglutaryl-CoA synthase(FOYG_04452)
FOYG_06387	377.55	280.238	254.506	Ture	0.430012	-0.568966	-0.138953	hypothetical protein(FOYG_06387)
FOYG_08266	22.4365	21.4082	21.1371	Ture	0.0676853	-0.0860751	-0.0183898	hypothetical protein(FOYG_08266)
FOYG_16015	0.561007	0.174241	0.0722677	Ture	1.68694	-2.9566	-1.26966	hypothetical protein(FOYG_16015)
FOYG_06609	202.341	91.2061	61.6003	Ture	1.14959	-1.71578	-0.566193	saccharopine dehydrogenase [NADP+, L-glutamate-forming](FOYG_06609)
FOYG_11383	82.0656	35.4021	22.9703	Ture	1.21294	-1.83701	-0.624065	uncharacterized protein(FOYG_11383)
FOYG_04542	105.745	73.8644	65.4085	Ture	0.517636	-0.693036	-0.1754	hypothetical protein(FOYG_04542)
FOYG_07607	0.116421	0.0245103	0.0001	Ture	2.24789	-10.1851	-7.93725	hypothetical protein(FOYG_07607)
FOYG_07374	109.792	60.2994	47.1478	Ture	0.864561	-1.21952	-0.354954	uroporphyrinogen decarboxylase(FOYG_07374)
FOYG_13585	9.93975	3.32279	1.56472	Ture	1.58082	-2.6673	-1.08649	hypothetical protein(FOYG_13585)
FOYG_16232	517.89	464.036	449.635	Ture	0.158411	-0.203892	-0.0454812	citrate synthase, mitochondrial(FOYG_16232)
FOYG_06197	531.842	290.734	226.062	Ture	0.871297	-1.23428	-0.362983	nitric oxide dioxygenase(FOYG_06197)
FOYG_13965	340.215	80.5211	10.9638	Ture	2.07901	-4.95563	-2.87662	hypothetical protein(FOYG_13965)
FOYG_07674	80.8209	40.6086	29.7003	Ture	0.992941	-1.44425	-0.451311	hypothetical protein(FOYG_07674)
FOYG_16523	109.612	58.6881	44.9628	Ture	0.901262	-1.2856	-0.384335	hypothetical protein(FOYG_16523)
FOYG_08245	1.42399	0.703587	0.455017	Ture	1.01713	-1.64594	-0.628808	hypothetical protein(FOYG_08245)
FOYG_01434	6.0191	3.14416	2.15876	Ture	0.936873	-1.47934	-0.542472	None
FOYG_08401	235.296	193.334	178.934	Ture	0.283378	-0.395051	-0.111673	hypothetical protein(FOYG_08401)
FOYG_13943	0.0984613	0.048459	0.0313093	Ture	1.02279	-1.65296	-0.630172	hypothetical protein(FOYG_13943)
FOYG_06553	405.817	334.429	310.117	Ture	0.279128	-0.388018	-0.10889	ATP synthase F1, delta subunit(FOYG_06553)
FOYG_08842	4.19731	1.43521	0.496564	Ture	1.5482	-3.07941	-1.53121	hypothetical protein(FOYG_08842)
FOYG_01979	0.231053	0.0867813	0.038245	Ture	1.41277	-2.59488	-1.18211	hypothetical protein(FOYG_01979)
FOYG_02838	94.2733	88.5619	86.6316	Ture	0.0901632	-0.121955	-0.0317917	T-complex protein 1 subunit theta(FOYG_02838)
FOYG_01202	62.7321	41.1725	33.9033	Ture	0.607524	-0.887779	-0.280255	hypothetical protein(FOYG_01202)
FOYG_07062	11.0287	6.21689	4.59304	Ture	0.826998	-1.26374	-0.436744	hypothetical protein(FOYG_07062)
FOYG_08737	736.682	506.007	428.907	Ture	0.541884	-0.780377	-0.238493	C4-hydroxylase(FOYG_08737)
FOYG_03095	46.7537	33.8187	29.527	Ture	0.467259	-0.663046	-0.195788	hypothetical protein(FOYG_03095)
FOYG_12925	1.86465	1.5777	1.48218	Ture	0.241079	-0.331178	-0.090099	hypothetical protein(FOYG_12925)
FOYG_13341	95.6632	37.6534	18.5267	Ture	1.34519	-2.36836	-1.02317	hypothetical protein(FOYG_13341)
FOYG_08830	8.42465	4.56509	3.29694	Ture	0.883974	-1.35349	-0.469514	hypothetical protein(FOYG_08830)
FOYG_14846	0.882607	0.560185	0.454285	Ture	0.655866	-0.958172	-0.302305	hypothetical protein(FOYG_14846)
FOYG_01766	6.08932	4.13578	3.50043	Ture	0.558123	-0.798748	-0.240625	hypothetical protein(FOYG_01766)
FOYG_03733	0.916287	0.475286	0.331816	Ture	0.947003	-1.46542	-0.518413	hypothetical protein(FOYG_03733)
FOYG_04797	36.7024	23.783	19.5678	Ture	0.625947	-0.907397	-0.281451	3-isopropylmalate dehydratase(FOYG_04797)
FOYG_06400	149.604	82.7814	60.9154	Ture	0.853775	-1.29627	-0.4425	RNA polymerase II subunit A domain phosphatase SSU72(FOYG_06400)
FOYG_09422	63.3281	47.7714	42.3357	Ture	0.406698	-0.580971	-0.174273	hypothetical protein(FOYG_09422)
FOYG_05601	127	97.6284	87.3292	Ture	0.379461	-0.540297	-0.160837	methyltransferase(FOYG_05601)
FOYG_02423	14.7724	6.26492	3.27838	Ture	1.23754	-2.17185	-0.934313	hypothetical protein(FOYG_02423)
FOYG_10422	0.842811	0.716082	0.671554	Ture	0.235083	-0.327706	-0.0926228	hypothetical protein(FOYG_10422)
FOYG_05704	62.449	44.6062	38.2304	Ture	0.485435	-0.707957	-0.222522	T-complex protein 1 subunit beta(FOYG_05704)
FOYG_13062	1.362	1.08843	0.990901	Ture	0.323475	-0.45891	-0.135435	hypothetical protein(FOYG_13062)
FOYG_00835	47.3045	35.8579	31.773	Ture	0.399686	-0.574177	-0.174491	hypothetical protein(FOYG_00835)
FOYG_02493	4.11852	1.86694	1.06322	Ture	1.14145	-1.95369	-0.81224	hypothetical protein(FOYG_02493)
FOYG_03611	101.574	53.7713	36.8468	Ture	0.917621	-1.46292	-0.545298	D-3-phosphoglycerate dehydrogenase 2(FOYG_03611)
FOYG_01036	1013.91	632.335	496.63	Ture	0.681169	-1.02969	-0.348519	hypothetical protein(FOYG_01036)
FOYG_11510	1.64344	0.496837	0.089231	Ture	1.72587	-4.20303	-2.47715	None
FOYG_11380	26.2617	15.6411	11.7829	Ture	0.74762	-1.15626	-0.40864	homoserine O-acetyltransferase(FOYG_11380)
FOYG_13429	739.702	365.631	229.618	Ture	1.01656	-1.68771	-0.671153	POT family proton-dependent oligopeptide transporter(FOYG_13429)
FOYG_04027	0.432444	0.114772	0.0001	Ture	1.91374	-12.0783	-10.1646	glycerophosphoryl diester phosphodiesterase(FOYG_04027)
FOYG_05939	73.4585	61.6059	57.3256	Ture	0.253861	-0.35775	-0.103889	hypothetical protein(FOYG_05939)
FOYG_00509	225.273	140.454	109.951	Ture	0.681581	-1.03481	-0.353228	hypothetical protein(FOYG_00509)
FOYG_02496	32.1469	11.9837	4.73977	Ture	1.42361	-2.76179	-1.33818	hypothetical protein(FOYG_02496)
FOYG_05187	110.31	52.0665	30.3793	Ture	1.08314	-1.86041	-0.777267	hypothetical protein(FOYG_05187)
FOYG_12073	24.0076	18.9252	17.0322	Ture	0.343184	-0.495228	-0.152044	SAGA-associated factor 29(FOYG_12073)
FOYG_15345	54.1064	41.2887	36.547	Ture	0.390052	-0.566046	-0.175994	gluconolactonase(FOYG_15345)
FOYG_12404	10.7607	5.6409	3.7497	Ture	0.931778	-1.52093	-0.589149	alcohol dehydrogenase (NADP+)(FOYG_12404)
FOYG_06603	2.30616	1.92935	1.79028	Ture	0.257377	-0.365312	-0.107935	hypothetical protein(FOYG_06603)
FOYG_13143	12.4038	10.8776	10.3145	Ture	0.189423	-0.266113	-0.0766896	hypothetical protein(FOYG_13143)
FOYG_00471	0.45167	0.181837	0.0828547	Ture	1.31262	-2.44662	-1.13399	hypothetical protein(FOYG_00471)
FOYG_11669	6.702	3.77289	2.69386	Ture	0.828922	-1.31491	-0.485993	uncharacterized protein(FOYG_11669)
FOYG_02560	22.5107	15.4048	13.4542	Ture	0.547229	-0.742551	-0.195322	hypothetical protein(FOYG_02560)
FOYG_09756	68.8071	38.8641	30.6521	Ture	0.824119	-1.16657	-0.342452	hypothetical protein(FOYG_09756)
FOYG_12254	0.401494	0.258982	0.219138	Ture	0.632527	-0.873535	-0.241008	hypothetical protein(FOYG_12254)
FOYG_01660	95.755	46.4003	32.6278	Ture	1.04521	-1.55325	-0.508031	hypothetical protein(FOYG_01660)
FOYG_01807	67.3163	34.3729	25.1772	Ture	0.969683	-1.41884	-0.449156	hypothetical protein(FOYG_01807)
FOYG_13199	16.3058	8.60834	6.45959	Ture	0.921578	-1.33587	-0.414293	hypothetical protein(FOYG_13199)
FOYG_05278	684.025	496.503	444.579	Ture	0.462247	-0.621609	-0.159362	cytochrome b-c1 complex subunit Rieske, mitochondrial(FOYG_05278)
FOYG_16343	75.8025	21.5538	6.52517	Ture	1.8143	-3.53816	-1.72386	hypothetical protein(FOYG_16343)
FOYG_07378	33.1231	16.5162	11.8968	Ture	1.00395	-1.47727	-0.473317	hypothetical protein(FOYG_07378)
FOYG_08997	2.06013	0.844249	0.50637	Ture	1.287	-2.02447	-0.737477	hypothetical protein(FOYG_08997)
FOYG_01814	18.7264	14.7762	13.6585	Ture	0.341801	-0.455281	-0.11348	hypothetical protein(FOYG_01814)
FOYG_04234	0.440397	0.182092	0.108737	Ture	1.27414	-2.01796	-0.743818	None
FOYG_05396	108.131	96.2425	92.8712	Ture	0.168032	-0.219474	-0.0514423	hypothetical protein(FOYG_05396)
FOYG_11913	0.881072	0.374916	0.229653	Ture	1.23269	-1.93981	-0.707113	hypothetical protein(FOYG_11913)
FOYG_11189	121.597	97.9956	91.2732	Ture	0.311315	-0.413841	-0.102526	uncharacterized protein(FOYG_11189)
FOYG_09744	66.8823	52.9015	48.9031	Ture	0.338317	-0.451698	-0.113382	sulfite reductase (NADPH) flavoprotein alpha-component(FOYG_09744)
FOYG_09746	73.13	20.7617	5.80025	Ture	1.81654	-3.65628	-1.83974	hypothetical protein(FOYG_09746)
FOYG_02042	0.113478	0.0828817	0.0738903	Ture	0.453292	-0.618959	-0.165667	None
FOYG_04501	223.6	166.661	149.895	Ture	0.424006	-0.576973	-0.152967	hypothetical protein(FOYG_04501)
FOYG_11161	27.7965	12.9868	8.67144	Ture	1.09786	-1.68056	-0.582697	uncharacterized protein(FOYG_11161)
FOYG_13450	832.654	284.41	124.814	Ture	1.54974	-2.73793	-1.18819	mannitol 2-dehydrogenase(FOYG_13450)
FOYG_09777	128.618	101.909	94.1074	Ture	0.335807	-0.45071	-0.114903	hypothetical protein(FOYG_09777)
FOYG_12687	122.763	51.3682	30.5335	Ture	1.25693	-2.00741	-0.750479	hypothetical protein(FOYG_12687)
FOYG_06044	7.05067	4.37251	3.59527	Ture	0.6893	-0.971661	-0.28236	hypothetical protein(FOYG_06044)
FOYG_12879	127.595	74.421	59.0238	Ture	0.77779	-1.1122	-0.334415	hypothetical protein(FOYG_12879)
FOYG_16361	459.507	216.651	146.446	Ture	1.08472	-1.64971	-0.564998	hypothetical protein(FOYG_16361)
FOYG_08434	42.1339	35.268	33.0655	Ture	0.256621	-0.349656	-0.0930344	hypothetical protein(FOYG_08434)
FOYG_13338	20.7797	13.9838	11.8076	Ture	0.571417	-0.81545	-0.244034	hypothetical protein(FOYG_13338)
FOYG_01870	141.056	95.6933	80.996	Ture	0.559782	-0.80035	-0.240568	hypothetical protein(FOYG_01870)
FOYG_07435	0.58694	0.309679	0.219899	Ture	0.922438	-1.41637	-0.493936	hypothetical protein(FOYG_07435)
FOYG_12768	9.40468	2.6004	0.39751	Ture	1.85465	-4.56431	-2.70967	hypothetical protein(FOYG_12768)
FOYG_09485	13.0002	9.02663	7.7449	Ture	0.526278	-0.747219	-0.220941	None
FOYG_12371	21.4017	13.751	11.2804	Ture	0.63819	-0.923904	-0.285714	phosphoribosylamine-glycine ligase(FOYG_12371)
FOYG_16266	25.09	23.5809	23.1079	Ture	0.0894933	-0.118722	-0.029229	hypothetical protein(FOYG_16266)
FOYG_00340	58.6071	18.0481	5.35002	Ture	1.69923	-3.45346	-1.75423	hypothetical protein(FOYG_00340)
FOYG_11887	2.41982	0.819724	0.318544	Ture	1.56169	-2.92534	-1.36365	None
FOYG_02111	0.161638	0.0385787	0.0001	Ture	2.06689	-10.6586	-8.59166	hypothetical protein(FOYG_02111)
FOYG_10133	1.34413	0.369123	0.0647247	Ture	1.8645	-4.37622	-2.51172	None
FOYG_01706	80.9632	62.5779	56.762	Ture	0.371614	-0.512341	-0.140727	T-complex protein 1 subunit gamma(FOYG_01706)
FOYG_04838	86.0309	71.9517	67.4779	Ture	0.257827	-0.350439	-0.0926125	hypothetical protein(FOYG_04838)
FOYG_09423	73.6122	38.8644	28.3691	Ture	0.921494	-1.37562	-0.454129	hypothetical protein(FOYG_09423)
FOYG_05424	0.273467	0.115167	0.067372	Ture	1.24764	-2.02114	-0.773502	None
FOYG_13602	1.22675	0.34867	0.0835817	Ture	1.8149	-3.87551	-2.06061	hypothetical protein(FOYG_13602)
FOYG_06642	380.789	310.434	289.263	Ture	0.294704	-0.396612	-0.101907	F-type H+-transporting ATPase subunit B(FOYG_06642)
FOYG_14179	0.264143	0.0611157	0.0001	Ture	2.1117	-11.3671	-9.2554	hypothetical protein(FOYG_14179)
FOYG_06186	60.4749	43.9127	38.9484	Ture	0.461699	-0.634773	-0.173074	hypothetical protein(FOYG_06186)
FOYG_06491	95.1357	73.7702	67.3839	Ture	0.36695	-0.497582	-0.130633	hypothetical protein(FOYG_06491)
FOYG_02666	76.884	25.7293	10.5351	Ture	1.57927	-2.86749	-1.28821	4-nitrophenyl phosphatase(FOYG_02666)
FOYG_07164	0.214179	0.143555	0.122506	Ture	0.577211	-0.805966	-0.228755	hypothetical protein(FOYG_07164)
FOYG_15636	0.0917823	0.021547	0.0001	Ture	2.09073	-9.84207	-7.75134	hypothetical protein(FOYG_15636)
FOYG_01959	0.132164	0.0657217	0.0453287	Ture	1.00788	-1.54383	-0.535945	prolyl-tRNA synthetase(FOYG_01959)
FOYG_07308	0.889614	0.729938	0.680941	Ture	0.285405	-0.38565	-0.100244	None
FOYG_14646	1.29055	0.344612	0.0509343	Ture	1.90494	-4.6632	-2.75826	hypothetical protein(FOYG_14646)
FOYG_12936	0.941386	0.636532	0.542346	Ture	0.564553	-0.795573	-0.23102	hypothetical protein(FOYG_12936)
FOYG_10269	242.325	91.3	44.8155	Ture	1.40825	-2.43487	-1.02662	hypothetical protein(FOYG_10269)
FOYG_06650	34.0218	27.7099	25.7644	Ture	0.296056	-0.40108	-0.105024	hypothetical protein(FOYG_06650)
FOYG_13177	0.319683	0.0865567	0.014667	Ture	1.88493	-4.446	-2.56107	hypothetical protein(FOYG_13177)
FOYG_04786	303.796	302.674	165.752	Ture	0.005341	-0.874075	-0.868734	isocitrate dehydrogenase [NAD] subunit 2, mitochondrial(FOYG_04786)
FOYG_15267	0.134545	0.133949	0.0778877	Ture	0.00640139	-0.788618	-0.782217	hypothetical protein(FOYG_15267)
FOYG_02100	0.0710937	0.0698317	0.0001	Ture	0.0258396	-9.47358	-9.44774	None
FOYG_02552	2.72263	2.70988	1.80618	Ture	0.00676843	-0.592055	-0.585287	hypothetical protein(FOYG_02552)
FOYG_04297	3.92923	3.90496	2.04417	Ture	0.00893578	-0.942733	-0.933797	hypothetical protein(FOYG_04297)
FOYG_08820	0.368525	0.368087	0.334222	Ture	0.00171308	-0.140954	-0.139241	hypothetical protein(FOYG_08820)
FOYG_07931	130.513	130.507	78.8815	Ture	6.05849e-05	-0.726432	-0.726371	U3 small nucleolar ribonucleoprotein IMP3(FOYG_07931)
FOYG_00522	0.18527	0.185242	0.16583	Ture	0.00021286	-0.159925	-0.159712	MFS transporter, AGZA family, xanthine/uracil permease(FOYG_00522)
FOYG_06531	151.651	151.575	55.6548	Ture	0.00072865	-1.44618	-1.44545	hypothetical protein(FOYG_06531)
FOYG_05574	6.57486	6.5506	1.56516	Ture	0.00533327	-2.07065	-2.06532	hypothetical protein(FOYG_05574)
FOYG_10996	117.62	117.406	42.8939	Ture	0.00262209	-1.45529	-1.45267	pre-mRNA-splicing factor ATP-dependent RNA helicase prp43(FOYG_10996)
FOYG_11087	48.3834	48.0311	40.5741	Ture	0.0105441	-0.253954	-0.24341	uncharacterized protein(FOYG_11087)
FOYG_07085	24.3243	23.2594	1.26347	Ture	0.06459	-4.26694	-4.20235	hypothetical protein(FOYG_07085)
FOYG_13977	254.169	248.444	131.226	Ture	0.0328685	-0.953734	-0.920865	adenylosuccinate lyase(FOYG_13977)
FOYG_06075	111.971	110.585	82.5902	Ture	0.0179722	-0.439081	-0.421108	hypothetical protein(FOYG_06075)
FOYG_06225	196.359	191.733	98.9552	Ture	0.034395	-0.988646	-0.954251	None
FOYG_08809	241.726	235.163	104.08	Ture	0.0397117	-1.21568	-1.17597	ATP-dependent RNA helicase DBP3(FOYG_08809)
FOYG_06716	802.326	781.27	373.997	Ture	0.0383681	-1.10116	-1.06279	hypothetical protein(FOYG_06716)
FOYG_15951	0.188356	0.179256	0.0001	Ture	0.0714353	-10.8792	-10.8078	hypothetical protein(FOYG_15951)
FOYG_08755	0.774479	0.757792	0.380215	Ture	0.0314236	-1.02641	-0.994986	None
FOYG_05279	87.8744	87.1797	70.5144	Ture	0.0114507	-0.317524	-0.306073	T-complex protein 1 subunit alpha(FOYG_05279)
FOYG_00055	4.63847	4.46023	0.0001	Ture	0.0565311	-15.5014	-15.4448	hypothetical protein(FOYG_00055)
FOYG_07799	508.181	503.027	372.151	Ture	0.0147067	-0.449457	-0.43475	mannan endo-1,6-alpha-mannosidase(FOYG_07799)
FOYG_08847	0.036764	0.035377	0.0001	Ture	0.055482	-8.52215	-8.46667	hypothetical protein(FOYG_08847)
FOYG_03001	7.30018	7.21881	4.65747	Ture	0.0161714	-0.648384	-0.632213	hypothetical protein(FOYG_03001)
FOYG_06168	1.37756	1.36735	1.04873	Ture	0.0107287	-0.393474	-0.382745	hypothetical protein(FOYG_06168)
FOYG_11227	467.391	459.59	226.321	Ture	0.0242812	-1.04626	-1.02197	uncharacterized protein(FOYG_11227)
FOYG_02618	381.775	374.648	159.457	Ture	0.027187	-1.25955	-1.23237	DnaJ like subfamily C member 7(FOYG_02618)
FOYG_06968	47.2805	47.1222	42.3175	Ture	0.00483867	-0.159991	-0.155152	DNA replication complex GINS protein PSF1(FOYG_06968)
FOYG_01198	17.1787	17.0431	12.9094	Ture	0.0114328	-0.412201	-0.400768	hypothetical protein(FOYG_01198)
FOYG_16217	182.456	180.494	120.705	Ture	0.0155975	-0.596064	-0.580467	myosin-1(FOYG_16217)
FOYG_01049	0.83029	0.821822	0.598221	Ture	0.0147905	-0.472937	-0.458147	hypothetical protein(FOYG_01049)
FOYG_04312	150.814	149.607	117.383	Ture	0.0115913	-0.361542	-0.349951	mitochondrial import inner membrane translocase subunit TIM50(FOYG_04312)
FOYG_05010	39.2792	39.0315	31.9266	Ture	0.00912504	-0.299005	-0.28988	hypothetical protein(FOYG_05010)
FOYG_02703	30.5946	30.2504	20.539	Ture	0.0163231	-0.574912	-0.558589	hypothetical protein(FOYG_02703)
FOYG_12702	38.1042	37.7672	28.411	Ture	0.0128153	-0.423501	-0.410686	hypothetical protein(FOYG_12702)
FOYG_00446	2.62978	2.58	0.275681	Ture	0.0275679	-3.25387	-3.2263	tagatose 1,6-diphosphate aldolase(FOYG_00446)
FOYG_10110	88.7992	88.2127	60.4784	Ture	0.00955905	-0.554127	-0.544568	hypothetical protein(FOYG_10110)
FOYG_02671	317.234	313.953	178.359	Ture	0.0149996	-0.830765	-0.815766	mitochondrial import inner membrane translocase subunit TIM14(FOYG_02671)
FOYG_06292	40.3109	39.9956	26.3721	Ture	0.0113264	-0.612158	-0.600832	hypothetical protein(FOYG_06292)
FOYG_03596	502.722	494.997	205.83	Ture	0.0223393	-1.28831	-1.26597	hypothetical protein(FOYG_03596)
FOYG_05613	1627.05	1600.05	548.933	Ture	0.0241386	-1.56756	-1.54342	hypothetical protein(FOYG_05613)
FOYG_03108	94.4057	93.5615	64.6381	Ture	0.0129591	-0.546489	-0.53353	hypothetical protein(FOYG_03108)
FOYG_10787	186.383	184.077	106.034	Ture	0.0179589	-0.813747	-0.795788	uncharacterized protein(FOYG_10787)
FOYG_06246	99.0523	98.5025	78.9257	Ture	0.00803132	-0.327697	-0.319665	mitochondrial import inner membrane translocase subunit TIM10(FOYG_06246)
FOYG_08136	11.4687	11.3961	8.86947	Ture	0.00915621	-0.370781	-0.361625	DNA-3-methyladenine glycosylase II(FOYG_08136)
FOYG_00410	3447.98	3302.23	1523.59	Ture	0.0623123	-1.17828	-1.11596	ABC transporter ATP-binding protein ARB1(FOYG_00410)
FOYG_02697	21.8452	21.5925	18.436	Ture	0.0167811	-0.244785	-0.228004	dihydrofolate reductase(FOYG_02697)
FOYG_13275	0.192441	0.178197	0.0001	Ture	0.110943	-10.9102	-10.7993	None
FOYG_08593	111.155	109.103	81.6975	Ture	0.0268911	-0.444215	-0.417324	mitochondrial intermembrane space import and assembly protein 40(FOYG_08593)
FOYG_05553	0.021864	0.0202917	0.0001	Ture	0.10767	-7.77241	-7.66474	DNA mismatch repair protein MSH4(FOYG_05553)
FOYG_15654	0.039081	0.0362977	0.0001	Ture	0.106591	-8.61032	-8.50373	None
FOYG_03619	268.177	263.676	204.607	Ture	0.0244184	-0.390333	-0.365915	hypothetical protein(FOYG_03619)
FOYG_11889	30.7727	29.2874	9.82745	Ture	0.0713692	-1.64676	-1.57539	hypothetical protein(FOYG_11889)
FOYG_07895	889.353	848.322	396.777	Ture	0.0681443	-1.16443	-1.09629	H/ACA ribonucleoprotein complex subunit 2(FOYG_07895)
FOYG_00422	67.4217	65.3399	43.0471	Ture	0.0452493	-0.647297	-0.602047	hypothetical protein(FOYG_00422)
FOYG_08940	0.532726	0.48786	0.0001	Ture	0.126926	-12.3792	-12.2523	hypothetical protein(FOYG_08940)
FOYG_16331	6.02388	5.99036	5.62735	Ture	0.00805185	-0.0982375	-0.0901856	hypothetical protein(FOYG_16331)
FOYG_10223	155.927	149.256	72.5012	Ture	0.063077	-1.10479	-1.04171	hypothetical protein(FOYG_10223)
FOYG_12531	210.29	203.657	127.713	Ture	0.0462332	-0.719468	-0.673235	mitofusin(FOYG_12531)
FOYG_15692	0.247183	0.237147	0.124385	Ture	0.0598019	-0.990773	-0.930971	hypothetical protein(FOYG_15692)
FOYG_01222	699.638	668.823	320.633	Ture	0.064984	-1.12568	-1.0607	H/ACA ribonucleoprotein complex subunit 1(FOYG_01222)
FOYG_12233	80.546	78.1561	51.0892	Ture	0.0434551	-0.656795	-0.613339	elongator complex protein 1(FOYG_12233)
FOYG_10957	3.42359	3.30535	1.90378	Ture	0.0507084	-0.846647	-0.795938	uncharacterized protein(FOYG_10957)
FOYG_15891	0.0183393	0.0169253	0.0001	Ture	0.115757	-7.5188	-7.40304	hypothetical protein(FOYG_15891)
FOYG_03438	127.454	121.944	57.375	Ture	0.0637559	-1.15148	-1.08772	hypothetical protein(FOYG_03438)
FOYG_06860	52.3559	50.1405	24.0883	Ture	0.0623754	-1.12002	-1.05764	hypothetical protein(FOYG_06860)
FOYG_10225	94.7239	92.9029	71.7908	Ture	0.0280056	-0.39993	-0.371924	hypothetical protein(FOYG_10225)
FOYG_15538	124.924	120.362	67.2495	Ture	0.0536766	-0.89346	-0.839783	hypothetical protein(FOYG_15538)
FOYG_08722	236.128	229.212	99.9401	Ture	0.0428889	-1.24044	-1.19755	hypothetical protein(FOYG_08722)
FOYG_05377	676.069	654.953	269.067	Ture	0.045779	-1.32921	-1.28343	nucleolar GTP-binding protein(FOYG_05377)
FOYG_00717	7.03919	6.75498	1.59107	Ture	0.0594565	-2.14541	-2.08595	None
FOYG_13245	0.836938	0.799207	0.116268	Ture	0.0665516	-2.84767	-2.78111	hypothetical protein(FOYG_13245)
FOYG_09912	105.404	101.656	34.1288	Ture	0.0522309	-1.62686	-1.57463	phospholipid-translocating ATPase(FOYG_09912)
FOYG_12455	4784.75	4646.15	2151.97	Ture	0.0424078	-1.15278	-1.11038	elongation factor 3(FOYG_12455)
FOYG_01288	76.7388	76.0038	62.844	Ture	0.0138851	-0.288181	-0.274296	T-complex protein 1 subunit zeta(FOYG_01288)
FOYG_08448	112.262	110.783	84.3964	Ture	0.0191326	-0.41161	-0.392478	hypothetical protein(FOYG_08448)
FOYG_01140	644.807	626.373	323.25	Ture	0.0418461	-0.996218	-0.954371	1,3-beta-glucan synthase(FOYG_01140)
FOYG_11888	4.90496	4.71069	1.52782	Ture	0.0583033	-1.68277	-1.62447	hypothetical protein(FOYG_11888)
FOYG_05754	0.370663	0.355919	0.108687	Ture	0.0585605	-1.76993	-1.71137	hypothetical protein(FOYG_05754)
FOYG_01641	113.657	110.357	55.2885	Ture	0.0425124	-1.03963	-0.997121	hypothetical protein(FOYG_01641)
FOYG_03075	34.2109	32.6707	7.0932	Ture	0.0664574	-2.26995	-2.20349	tyrosine-protein phosphatase(FOYG_03075)
FOYG_01877	142.809	140.559	102.228	Ture	0.0229062	-0.482298	-0.459391	ATP-dependent RNA helicase FAL1(FOYG_01877)
FOYG_11317	35.6539	35.1805	26.9143	Ture	0.0192815	-0.405689	-0.386407	uncharacterized protein(FOYG_11317)
FOYG_12320	114.432	111.056	51.5516	Ture	0.0432025	-1.1504	-1.1072	DNA-directed RNA polymerase I subunit RPA1(FOYG_12320)
FOYG_04625	156.806	153.036	98.8776	Ture	0.0351032	-0.665261	-0.630158	phosphoribosylformylglycinamidine synthase(FOYG_04625)
FOYG_16245	77.7385	76.2985	56.4658	Ture	0.0269756	-0.461253	-0.434277	hypothetical protein(FOYG_16245)
FOYG_02776	624.219	605.263	346.332	Ture	0.0444905	-0.849899	-0.805408	40S ribosomal protein S22(FOYG_02776)
FOYG_05328	248.071	240.346	134.404	Ture	0.045643	-0.884173	-0.83853	hsp10-like protein(FOYG_05328)
FOYG_11050	39.2232	38.2503	24.543	Ture	0.0362365	-0.676396	-0.64016	None
FOYG_15441	0.0879133	0.082044	0.0001	Ture	0.0996842	-9.77994	-9.68025	hypothetical protein(FOYG_15441)
FOYG_08454	59.833	59.678	57.5228	Ture	0.0037415	-0.0568072	-0.0530657	hypothetical protein(FOYG_08454)
FOYG_10697	46.4301	45.3729	30.681	Ture	0.0332276	-0.597714	-0.564487	uncharacterized protein(FOYG_10697)
FOYG_00590	113.299	112.617	101.794	Ture	0.00871604	-0.154481	-0.145765	hypothetical protein(FOYG_00590)
FOYG_11200	164.907	163.221	136.415	Ture	0.0148243	-0.273645	-0.258821	rab family, other(FOYG_11200)
FOYG_02000	0.467252	0.464625	0.423599	Ture	0.00813303	-0.141502	-0.133369	hypothetical protein(FOYG_02000)
FOYG_15508	0.0859033	0.0822553	0.0254653	Ture	0.0626049	-1.75418	-1.69157	MFS transporter, SP family, general alpha glucoside:H+ symporter(FOYG_15508)
FOYG_15079	0.00998833	0.00936367	0.0001	Ture	0.0931704	-6.64217	-6.549	hypothetical protein(FOYG_15079)
FOYG_03617	73.1008	71.9424	54.6608	Ture	0.0230464	-0.419383	-0.396336	hypothetical protein(FOYG_03617)
FOYG_12915	0.0464207	0.043516	0.0001	Ture	0.0932213	-8.85862	-8.7654	hypothetical protein(FOYG_12915)
FOYG_06958	2451.44	2361.23	987.226	Ture	0.0540877	-1.31217	-1.25809	nucleolin(FOYG_06958)
FOYG_07706	6.41221	6.34911	5.37866	Ture	0.0142656	-0.253575	-0.239309	hypothetical protein(FOYG_07706)
FOYG_03449	260.549	248.745	66.4923	Ture	0.0668844	-1.97029	-1.90341	hypothetical protein(FOYG_03449)
FOYG_05247	366.826	354.956	171.645	Ture	0.0474568	-1.09567	-1.04821	amidophosphoribosyltransferase(FOYG_05247)
FOYG_00350	15.0778	13.9627	6.01216	Ture	0.110847	-1.32647	-1.21563	hypothetical protein(FOYG_00350)
FOYG_16307	15.2696	14.323	7.59087	Ture	0.0923319	-1.00832	-0.915992	hypothetical protein(FOYG_16307)
FOYG_08450	354.153	333.701	192.073	Ture	0.0858195	-0.882717	-0.796898	hypothetical protein(FOYG_08450)
FOYG_01315	5.14029	4.73278	1.88274	Ture	0.119163	-1.44902	-1.32986	None
FOYG_05007	66.0674	63.5671	46.0951	Ture	0.0556584	-0.519326	-0.463668	cytochrome c oxidase assembly protein COX16, mitochondrial(FOYG_05007)
FOYG_06268	191.101	181.168	108.658	Ture	0.0770087	-0.814544	-0.737535	CAMK/CAMKL/KIN4 protein kinase(FOYG_06268)
FOYG_16236	6831.75	6373.21	3012.85	Ture	0.100235	-1.18113	-1.08089	plasma membrane ATPase(FOYG_16236)
FOYG_10279	1026.18	944.977	348.578	Ture	0.118931	-1.55773	-1.4388	DnaJ like subfamily C member 2(FOYG_10279)
FOYG_14199	21.522	19.9034	8.00196	Ture	0.112793	-1.42738	-1.31459	hypothetical protein(FOYG_14199)
FOYG_03929	0.0273147	0.0240873	0.0001	Ture	0.181401	-8.09353	-7.91213	hypothetical protein(FOYG_03929)
FOYG_13813	0.190174	0.167638	0.0001	Ture	0.181965	-10.8931	-10.7111	hypothetical protein(FOYG_13813)
FOYG_03539	350.77	326.492	144.347	Ture	0.103477	-1.28098	-1.1775	elongation factor 1-gamma(FOYG_03539)
FOYG_01689	48.8629	46.6682	30.2559	Ture	0.0663001	-0.691525	-0.625225	transcription initiation factor TFIIH subunit 2(FOYG_01689)
FOYG_06058	0.178702	0.172368	0.125108	Ture	0.0520693	-0.514381	-0.462311	sialidase-1(FOYG_06058)
FOYG_10436	0.367627	0.341971	0.144392	Ture	0.104369	-1.34825	-1.24388	hypothetical protein(FOYG_10436)
FOYG_12712	20.3981	18.8279	6.8189	Ture	0.115561	-1.58082	-1.46526	hypothetical protein(FOYG_12712)
FOYG_01367	276.088	264.909	176.462	Ture	0.05963	-0.645772	-0.586142	heat shock protein 60, mitochondrial(FOYG_01367)
FOYG_05226	121.441	118.74	97.6979	Ture	0.032447	-0.313855	-0.281408	30S ribosomal protein S12(FOYG_05226)
FOYG_06997	28.5121	27.9653	22.65	Ture	0.0279356	-0.332059	-0.304123	thymidylate synthase(FOYG_06997)
FOYG_11911	1.53901	1.51012	1.2288	Ture	0.0273369	-0.324752	-0.297416	hypothetical protein(FOYG_11911)
FOYG_08705	698.45	671.575	411.754	Ture	0.0566074	-0.762373	-0.705766	hypothetical protein(FOYG_08705)
FOYG_15486	0.0539753	0.0489057	0.0001	Ture	0.142299	-9.07616	-8.93386	hypothetical protein(FOYG_15486)
FOYG_07544	1.4521	1.35344	0.424184	Ture	0.101517	-1.77538	-1.67386	acetoacetate decarboxylase(FOYG_07544)
FOYG_08283	118.209	114.804	82.854	Ture	0.0421633	-0.512692	-0.470529	hypothetical protein(FOYG_08283)
FOYG_03540	150.978	145.757	96.0249	Ture	0.0507775	-0.652858	-0.602081	hypothetical protein(FOYG_03540)
FOYG_02702	71.6154	70.183	56.6081	Ture	0.0291483	-0.339261	-0.310112	pyruvate dehydrogenase E2 component (dihydrolipoamide acetyltransferase)(FOYG_02702)
FOYG_08720	168.197	158.6	67.9159	Ture	0.084759	-1.30833	-1.22358	hypothetical protein(FOYG_08720)
FOYG_03157	179.362	173.565	114.226	Ture	0.0473944	-0.650984	-0.603589	hypothetical protein(FOYG_03157)
FOYG_12285	0.096571	0.092177	0.0471423	Ture	0.0671832	-1.03457	-0.967384	None
FOYG_05102	43.2832	42.6456	36.2513	Ture	0.0214086	-0.255774	-0.234366	DnaJ like subfamily C member 8(FOYG_05102)
FOYG_16158	221.56	207.351	65.0689	Ture	0.0956236	-1.76766	-1.67204	N1-acetylpolyamine oxidase(FOYG_16158)
FOYG_02840	140.485	134.114	71.4732	Ture	0.0669542	-0.974936	-0.907982	hypothetical protein(FOYG_02840)
FOYG_05123	95.464	92.5844	64.0189	Ture	0.044188	-0.576458	-0.53227	methyltransferase(FOYG_05123)
FOYG_09610	155.167	151.814	124.449	Ture	0.0315151	-0.318275	-0.28676	wiskott-Aldrich syndrome protein(FOYG_09610)
FOYG_11561	132.631	126.098	71.1968	Ture	0.072875	-0.897533	-0.824658	uncharacterized protein(FOYG_11561)
FOYG_04430	38.8048	37.3877	25.5106	Ture	0.0536695	-0.605138	-0.551469	None
FOYG_07420	0.0895587	0.0800317	0.0001	Ture	0.162262	-9.80669	-9.64443	hypothetical protein(FOYG_07420)
FOYG_01013	52.808	51.5756	41.111	Ture	0.0340667	-0.361231	-0.327164	hypothetical protein(FOYG_01013)
FOYG_10831	1133.23	1111.36	924.417	Ture	0.0281066	-0.293821	-0.265715	GTP-binding protein ypt1(FOYG_10831)
FOYG_02742	64.553	62.8525	48.0561	Ture	0.0385157	-0.425765	-0.387249	NADH dehydrogenase(FOYG_02742)
FOYG_06676	77.068	71.7973	26.1347	Ture	0.102202	-1.56017	-1.45796	nucleolar protein 12(FOYG_06676)
FOYG_04412	392.676	380.62	274.062	Ture	0.0449892	-0.518836	-0.473847	ribose-phosphate pyrophosphokinase 3(FOYG_04412)
FOYG_01065	384.803	365.082	192.429	Ture	0.0759004	-0.999791	-0.92389	CTP synthase(FOYG_01065)
FOYG_11111	108.412	105.037	75.4372	Ture	0.0456308	-0.523179	-0.477548	None
FOYG_06011	10.0003	9.83843	8.38903	Ture	0.0235491	-0.253473	-0.229924	hypothetical protein(FOYG_06011)
FOYG_12193	285.138	266.619	100.071	Ture	0.0968815	-1.51063	-1.41375	hypothetical protein(FOYG_12193)
FOYG_05101	151.688	143.224	66.8239	Ture	0.0828329	-1.18267	-1.09984	ATP-dependent RNA helicase DBP10(FOYG_05101)
FOYG_07567	0.0228697	0.0205963	0.0001	Ture	0.151048	-7.83729	-7.68624	None
FOYG_02681	26.3281	25.1447	14.1726	Ture	0.0663475	-0.893502	-0.827154	None
FOYG_08707	650.272	620.781	351.756	Ture	0.0669577	-0.886468	-0.819511	50S ribosomal protein L23Ae(FOYG_08707)
FOYG_09625	0.242347	0.220838	0.109428	Ture	0.134088	-1.14709	-1.01301	hypothetical protein(FOYG_09625)
FOYG_00493	11.5306	11.2254	9.7047	Ture	0.0387025	-0.248715	-0.210013	None
FOYG_07034	45.8529	45.1912	41.9145	Ture	0.0209703	-0.129564	-0.108594	hypothetical protein(FOYG_07034)
FOYG_06738	14.9519	14.4213	11.7284	Ture	0.0521269	-0.350326	-0.298199	cystathionine beta-lyase(FOYG_06738)
FOYG_03000	110.612	104.986	76.3554	Ture	0.0753028	-0.534702	-0.459399	hypothetical protein(FOYG_03000)
FOYG_08763	28.3555	26.9899	20.0366	Ture	0.0712092	-0.500994	-0.429785	hypothetical protein(FOYG_08763)
FOYG_06109	268.576	248.758	148.65	Ture	0.11059	-0.853409	-0.742819	translation initiation factor 4E(FOYG_06109)
FOYG_01182	93.2608	87.9936	61.5519	Ture	0.0838722	-0.599468	-0.515595	hypothetical protein(FOYG_01182)
FOYG_03826	0.026216	0.0218857	0.0001	Ture	0.260461	-8.0343	-7.77384	hypothetical protein(FOYG_03826)
FOYG_09564	146.71	132.93	67.7368	Ture	0.142298	-1.11496	-0.972659	lipoyl(octanoyl) transferase(FOYG_09564)
FOYG_15205	0.272719	0.229157	0.0214393	Ture	0.251081	-3.66909	-3.418	hypothetical protein(FOYG_15205)
FOYG_01912	45.9051	43.59	32.425	Ture	0.0746594	-0.501547	-0.426888	hypothetical protein(FOYG_01912)
FOYG_07651	0.582011	0.539735	0.33507	Ture	0.108796	-0.796585	-0.687789	hypothetical protein(FOYG_07651)
FOYG_04336	2.14213	1.8523	0.434224	Ture	0.209728	-2.30254	-2.09281	hypothetical protein(FOYG_04336)
FOYG_06638	33.9026	33.7529	33.0246	Ture	0.0063811	-0.037854	-0.0314729	hypothetical protein(FOYG_06638)
FOYG_13196	1.84342	1.8143	1.67222	Ture	0.0229692	-0.140622	-0.117653	hypothetical protein(FOYG_13196)
FOYG_06452	74.6127	63.4662	13.4327	Ture	0.233434	-2.47367	-2.24024	hypothetical protein(FOYG_06452)
FOYG_11477	0.0128307	0.0105173	0.0001	Ture	0.286827	-7.00345	-6.71663	uncharacterized protein(FOYG_11477)
FOYG_05044	107.678	101.202	71.8882	Ture	0.089483	-0.582899	-0.493416	hypothetical protein(FOYG_05044)
FOYG_00719	11.2671	9.64674	2.27925	Ture	0.224005	-2.30549	-2.08148	hypothetical protein(FOYG_00719)
FOYG_03220	34.8	34.4936	33.1	Ture	0.0127565	-0.0722551	-0.0594987	prefoldin subunit 2(FOYG_03220)
FOYG_03329	182.148	170.817	119.251	Ture	0.0926595	-0.611111	-0.518452	vacuolar protein sorting-associated protein 1(FOYG_03329)
FOYG_11554	9.72475	8.92527	5.24398	Ture	0.123765	-0.890998	-0.767233	uncharacterized protein(FOYG_11554)
FOYG_05466	0.259406	0.245049	0.178896	Ture	0.0821434	-0.536095	-0.453952	None
FOYG_05637	37.0258	36.4131	33.5903	Ture	0.0240733	-0.140487	-0.116413	adenosinetriphosphatase(FOYG_05637)
FOYG_06864	1.46794	1.28236	0.412123	Ture	0.194984	-1.83264	-1.63766	hypothetical protein(FOYG_06864)
FOYG_06597	97.1983	86.7412	38.0986	Ture	0.164213	-1.35119	-1.18698	hypothetical protein(FOYG_06597)
FOYG_04186	1.99536	1.92456	1.59367	Ture	0.0521258	-0.324302	-0.272176	kinesin family member 18/19(FOYG_04186)
FOYG_09814	12.9185	12.737	11.8911	Ture	0.0204054	-0.119546	-0.0991408	hypothetical protein(FOYG_09814)
FOYG_12341	61.4558	56.7058	34.5476	Ture	0.116055	-0.830966	-0.714911	DNA-directed RNA polymerase I, II, and III subunit RPABC3(FOYG_12341)
FOYG_07381	97.7828	96.9119	91.2776	Ture	0.0129064	-0.0993208	-0.0864145	hypothetical protein(FOYG_07381)
FOYG_04567	0.490728	0.425681	0.0001	Ture	0.205151	-12.2607	-12.0556	None
FOYG_04304	0.699719	0.689788	0.624527	Ture	0.0206213	-0.164012	-0.143391	None
FOYG_11154	104.831	96.3941	41.0595	Ture	0.121041	-1.35227	-1.23123	uncharacterized protein(FOYG_11154)
FOYG_02832	187.373	176.526	104.461	Ture	0.0860312	-0.842951	-0.75692	hypothetical protein(FOYG_02832)
FOYG_06474	267.806	253.184	156.556	Ture	0.0809996	-0.774506	-0.693506	lysyl-tRNA synthetase, class II(FOYG_06474)
FOYG_08758	0.01145	0.00995933	0.0001	Ture	0.201227	-6.8392	-6.63798	DNA excision repair protein ERCC-6(FOYG_08758)
FOYG_04290	1.75041	1.56515	0.436684	Ture	0.161393	-2.00303	-1.84164	hypothetical protein(FOYG_04290)
FOYG_06134	80.3486	79.5334	74.5703	Ture	0.0147127	-0.107671	-0.0929588	homocitrate synthase(FOYG_06134)
FOYG_06745	24.455	23.5135	17.6962	Ture	0.0566391	-0.466689	-0.41005	rhomboid-like protein(FOYG_06745)
FOYG_17029	0.19561	0.168197	0.0001	Ture	0.217828	-10.9338	-10.7159	hypothetical protein(FOYG_17029)
FOYG_05001	0.435923	0.374934	0.0001	Ture	0.217437	-12.0899	-11.8724	hypothetical protein(FOYG_05001)
FOYG_12394	3.12692	2.99332	2.17218	Ture	0.0629933	-0.525596	-0.462602	hypothetical protein(FOYG_12394)
FOYG_03315	37.1849	35.0016	21.4027	Ture	0.0872954	-0.796928	-0.709632	hypothetical protein(FOYG_03315)
FOYG_12184	147.62	139.784	90.8888	Ture	0.0786869	-0.699717	-0.62103	hypothetical protein(FOYG_12184)
FOYG_09462	114.138	102.539	29.4545	Ture	0.154611	-1.95422	-1.79961	hypothetical protein(FOYG_09462)
FOYG_12466	129.55	123.829	87.6428	Ture	0.0651585	-0.563804	-0.498645	dihydrolipoamide acetyltransferase component pyruvate dehydrogenase complex(FOYG_12466)
FOYG_16431	5347.42	4942.8	2379.94	Ture	0.113516	-1.16792	-1.0544	hypothetical protein(FOYG_16431)
FOYG_10989	11.7324	10.582	3.90163	Ture	0.148888	-1.58834	-1.43946	uncharacterized protein(FOYG_10989)
FOYG_09999	7.45056	6.93018	3.86512	Ture	0.104457	-0.946836	-0.842379	None
FOYG_11550	0.779066	0.681319	0.108362	Ture	0.193414	-2.84589	-2.65248	uncharacterized protein(FOYG_11550)
FOYG_11734	1859.07	1642.47	339.482	Ture	0.178718	-2.45317	-2.27446	uncharacterized protein(FOYG_11734)
FOYG_00254	27.8728	25.6022	11.9961	Ture	0.122594	-1.21629	-1.09369	hypothetical protein(FOYG_00254)
FOYG_09848	3.55108	3.2503	1.4481	Ture	0.127683	-1.2941	-1.16641	hypothetical protein(FOYG_09848)
FOYG_00941	38.239	34.832	14.6597	Ture	0.134633	-1.38319	-1.24856	aldehyde dehydrogenase (NAD+)(FOYG_00941)
FOYG_05005	5.30173	5.16525	4.35172	Ture	0.0376261	-0.284876	-0.24725	None
FOYG_08213	120.93	115.794	86.8824	Ture	0.0626017	-0.477032	-0.41443	triacylglycerol lipase(FOYG_08213)
FOYG_01861	3.15087	2.68649	0.098561	Ture	0.230029	-4.99859	-4.76856	alcohol dehydrogenase(FOYG_01861)
FOYG_01221	577.696	529.593	263.163	Ture	0.125427	-1.13436	-1.00893	hypothetical protein(FOYG_01221)
FOYG_06733	174.585	158.807	71.4414	Ture	0.136656	-1.2891	-1.15244	hypothetical protein(FOYG_06733)
FOYG_10866	768.836	709.545	386.016	Ture	0.115782	-0.994014	-0.878232	60S ribosomal protein(FOYG_10866)
FOYG_16253	28.2762	28.0907	27.0752	Ture	0.00949835	-0.0626194	-0.0531211	hypothetical protein(FOYG_16253)
FOYG_16085	0.029493	0.027955	0.01966	Ture	0.0772662	-0.585109	-0.507843	hypothetical protein(FOYG_16085)
FOYG_04710	299.372	268.245	101.846	Ture	0.158391	-1.55555	-1.39716	Ca2+-transporting ATPase(FOYG_04710)
FOYG_12721	0.0519153	0.043772	0.0001	Ture	0.246152	-9.02002	-8.77386	hypothetical protein(FOYG_12721)
FOYG_01265	436.939	374.071	136.761	Ture	0.22412	-1.67577	-1.45165	hypothetical protein(FOYG_01265)
FOYG_13284	208.743	197.392	154.96	Ture	0.0806595	-0.429826	-0.349166	hypothetical protein(FOYG_13284)
FOYG_08272	102.448	91.3235	49.5698	Ture	0.165827	-1.04735	-0.881527	hypothetical protein(FOYG_08272)
FOYG_10249	38.5311	30.761	1.61449	Ture	0.324924	-4.57688	-4.25195	None
FOYG_04630	186.869	169.38	101.914	Ture	0.14177	-0.874685	-0.732915	lipoyl synthase, mitochondrial(FOYG_04630)
FOYG_04636	944.965	809.506	293.031	Ture	0.22322	-1.68921	-1.46599	uroporphyrin-III C-methyltransferase/precorrin-2 dehydrogenase/sirohydrochlorin ferrochelatase(FOYG_04636)
FOYG_09518	787.557	759.273	651.021	Ture	0.0527658	-0.274681	-0.221915	CK1/CK1/CK1-D protein kinase(FOYG_09518)
FOYG_16509	232.174	212.457	137.011	Ture	0.12804	-0.760917	-0.632877	hypothetical protein(FOYG_16509)
FOYG_05008	29.9748	27.8429	20.3367	Ture	0.10644	-0.559662	-0.453222	acyl-protein thioesterase 1(FOYG_05008)
FOYG_16195	346.832	304.238	154.826	Ture	0.189038	-1.16359	-0.974551	None
FOYG_00869	8.5985	7.58496	3.99748	Ture	0.180944	-1.105	-0.924053	hypothetical protein(FOYG_00869)
FOYG_05330	86.4444	80.0207	57.2793	Ture	0.1114	-0.593759	-0.48236	50S ribosomal protein L11(FOYG_05330)
FOYG_10590	0.187977	0.180127	0.152159	Ture	0.061539	-0.304973	-0.243434	uncharacterized protein(FOYG_10590)
FOYG_12408	6.01211	5.47954	3.5803	Ture	0.133815	-0.747791	-0.613976	hypothetical protein(FOYG_12408)
FOYG_02721	73.0546	70.22	59.9913	Ture	0.0570935	-0.284221	-0.227128	pre-mRNA-splicing factor RSE1(FOYG_02721)
FOYG_03512	4.82538	3.79477	0.0001	Ture	0.346631	-15.5584	-15.2117	hypothetical protein(FOYG_03512)
FOYG_03025	140.545	125.891	72.2291	Ture	0.158863	-0.960385	-0.801521	DNA-directed RNA polymerase I and III subunit RPAC2(FOYG_03025)
FOYG_10748	60.8723	58.0624	47.8243	Ture	0.0681815	-0.348041	-0.279859	hexaprenyl pyrophosphate synthase, mitochondrial(FOYG_10748)
FOYG_16565	37.4438	29.7422	1.61302	Ture	0.332214	-4.53689	-4.20468	hypothetical protein(FOYG_16565)
FOYG_12580	0.771963	0.729412	0.541398	Ture	0.0817971	-0.511842	-0.430045	hypothetical protein(FOYG_12580)
FOYG_15695	0.812446	0.763025	0.54368	Ture	0.0905422	-0.579515	-0.488973	hypothetical protein(FOYG_15695)
FOYG_15540	0.19252	0.162429	0.030216	Ture	0.245194	-2.67162	-2.42643	hypothetical protein(FOYG_15540)
FOYG_06319	113.051	104.156	65.2055	Ture	0.118226	-0.793904	-0.675679	hypothetical protein(FOYG_06319)
FOYG_09748	296.933	249.833	43.4259	Ture	0.249171	-2.77351	-2.52434	hypothetical protein(FOYG_09748)
FOYG_01981	28.1256	26.929	21.735	Ture	0.0627239	-0.371866	-0.309142	hypothetical protein(FOYG_01981)
FOYG_03158	134.705	120.932	60.9094	Ture	0.155612	-1.14507	-0.989457	hypothetical protein(FOYG_03158)
FOYG_01286	368.152	336.317	199.495	Ture	0.13048	-0.883951	-0.753471	eukaryotic translation initiation factor 3 subunit K(FOYG_01286)
FOYG_08274	14.4002	13.1622	7.84423	Ture	0.129689	-0.876387	-0.746698	hypothetical protein(FOYG_08274)
FOYG_12838	0.0365057	0.029628	0.0001	Ture	0.301159	-8.51198	-8.21082	hypothetical protein(FOYG_12838)
FOYG_07031	1373.81	1219.19	567.421	Ture	0.172263	-1.27569	-1.10343	FK506-binding protein 4(FOYG_07031)
FOYG_09930	3.46408	3.13705	1.76312	Ture	0.143066	-0.974341	-0.831275	None
FOYG_07323	307.764	288.379	209.097	Ture	0.0938576	-0.557651	-0.463794	eukaryotic translation initiation factor 3 subunit D(FOYG_07323)
FOYG_02723	57.9579	53.9327	37.5224	Ture	0.103847	-0.627255	-0.523408	hypothetical protein(FOYG_02723)
FOYG_06969	777.645	690.81	337.231	Ture	0.170822	-1.20537	-1.03455	elongation factor 1-beta(FOYG_06969)
FOYG_05223	33.4936	29.7108	14.1605	Ture	0.172899	-1.24201	-1.06911	hypothetical protein(FOYG_05223)
FOYG_07291	96.5017	90.9193	68.0203	Ture	0.0859677	-0.504587	-0.41862	50S ribosomal protein L2(FOYG_07291)
FOYG_00574	291.768	274.027	200.93	Ture	0.0905063	-0.538128	-0.447622	hypothetical protein(FOYG_00574)
FOYG_08672	241.785	210.647	81.852	Ture	0.198898	-1.56263	-1.36374	hypothetical protein(FOYG_08672)
FOYG_02543	7.38181	6.57122	3.37201	Ture	0.167814	-1.13037	-0.962554	None
FOYG_06846	4.25578	3.75299	1.78669	Ture	0.181381	-1.25213	-1.07075	hypothetical protein(FOYG_06846)
FOYG_06787	31.149	28.3887	17.5568	Ture	0.133867	-0.827151	-0.693285	arginine N-methyltransferase 2(FOYG_06787)
FOYG_14745	3.99191	3.39938	1.0756	Ture	0.23181	-1.89194	-1.66013	hypothetical protein(FOYG_14745)
FOYG_06598	34.5907	30.122	12.1734	Ture	0.199567	-1.50666	-1.30709	polynucleotide 5'-hydroxyl-kinase GRC3(FOYG_06598)
FOYG_13768	0.774049	0.653794	0.169852	Ture	0.243589	-2.18815	-1.94456	hypothetical protein(FOYG_13768)
FOYG_03140	422.111	374.489	184.66	Ture	0.172697	-1.19275	-1.02006	hypothetical protein(FOYG_03140)
FOYG_05617	82.7249	80.8379	73.3224	Ture	0.03329	-0.174068	-0.140778	hypothetical protein(FOYG_05617)
FOYG_03247	127.265	116.547	73.6814	Ture	0.12692	-0.788465	-0.661545	hypothetical protein(FOYG_03247)
FOYG_08063	200.021	175.02	74.8775	Ture	0.19263	-1.41755	-1.22492	hypothetical protein(FOYG_08063)
FOYG_05302	0.894562	0.734292	0.189224	Ture	0.284827	-2.24109	-1.95626	hypothetical protein(FOYG_05302)
FOYG_13726	1.238	1.21418	1.13348	Ture	0.0280274	-0.127256	-0.0992282	hypothetical protein(FOYG_13726)
FOYG_16373	119.195	110.743	82.0984	Ture	0.106117	-0.537902	-0.431785	hypothetical protein(FOYG_16373)
FOYG_10400	0.324885	0.292741	0.182474	Ture	0.150304	-0.832242	-0.681938	endo-1,4-beta-xylanase 1(FOYG_10400)
FOYG_00298	0.693791	0.542792	0.019936	Ture	0.354101	-5.12105	-4.76695	None
FOYG_02368	255.636	224.864	118.63	Ture	0.185034	-1.10762	-0.922582	hypothetical protein(FOYG_02368)
FOYG_03288	35.3772	31.795	19.4641	Ture	0.154021	-0.862006	-0.707985	hypothetical protein(FOYG_03288)
FOYG_09952	0.372428	0.353432	0.289836	Ture	0.0755302	-0.361726	-0.286196	cytochrome P450 oxidoreductase(FOYG_09952)
FOYG_02740	237.52	203.531	89.9817	Ture	0.222801	-1.40034	-1.17754	hypothetical protein(FOYG_02740)
FOYG_07959	856.845	753.094	406.541	Ture	0.186204	-1.07564	-0.889431	60S ribosomal protein L30(FOYG_07959)
FOYG_14981	15.7023	14.3474	9.86557	Ture	0.130188	-0.670499	-0.54031	hypothetical protein(FOYG_14981)
FOYG_16414	1.81685	1.52155	0.544676	Ture	0.255903	-1.73797	-1.48207	hypothetical protein(FOYG_16414)
FOYG_02690	112.561	109.286	98.4099	Ture	0.0425918	-0.193826	-0.151235	hypothetical protein(FOYG_02690)
FOYG_07055	822.867	733.57	436.353	Ture	0.165725	-0.915164	-0.74944	60S ribosomal protein L11(FOYG_07055)
FOYG_12510	2210.84	1882.89	792.219	Ture	0.231648	-1.48062	-1.24898	ATP-dependent RNA helicase DBP2(FOYG_12510)
FOYG_03599	5.91233	5.64137	4.76698	Ture	0.0676832	-0.310653	-0.24297	hypothetical protein(FOYG_03599)
FOYG_03380	0.996011	0.903326	0.602957	Ture	0.140915	-0.724107	-0.583192	hypothetical protein(FOYG_03380)
FOYG_02483	395.242	352.667	214.799	Ture	0.164428	-0.879749	-0.715321	40S ribosomal protein S7(FOYG_02483)
FOYG_13178	35.9166	28.2947	3.62089	Ture	0.344118	-3.31023	-2.96611	hypothetical protein(FOYG_13178)
FOYG_08173	1691.64	1444.05	633.975	Ture	0.228299	-1.41592	-1.18763	ribonucleoprotein-associated protein(FOYG_08173)
FOYG_14757	8.29865	7.329	4.16048	Ture	0.17926	-0.996126	-0.816866	hypothetical protein(FOYG_14757)
FOYG_03865	0.576173	0.475135	0.143517	Ture	0.278163	-2.00528	-1.72711	hypothetical protein(FOYG_03865)
FOYG_13895	24.3005	21.5596	12.5378	Ture	0.172657	-0.9547	-0.782043	hypothetical protein(FOYG_13895)
FOYG_03552	105.895	96.9667	68.7512	Ture	0.127068	-0.623172	-0.496104	hypothetical protein(FOYG_03552)
FOYG_09611	671.27	616.451	443.804	Ture	0.122906	-0.596972	-0.474066	translation initiation factor 1A(FOYG_09611)
FOYG_00855	34.8788	31.5882	21.1072	Ture	0.142964	-0.724617	-0.581653	alcohol dehydrogenase(FOYG_00855)
FOYG_01670	15446.7	13608.3	7775.99	Ture	0.182815	-0.990204	-0.807389	ADP,ATP carrier protein(FOYG_01670)
FOYG_16234	8.25377	7.10201	3.55422	Ture	0.216826	-1.21552	-0.998696	None
FOYG_09385	0.0935383	0.0845283	0.0566913	Ture	0.146123	-0.72243	-0.576307	None
FOYG_17631	7.33557	5.54349	0.0001	Ture	0.404115	-16.1626	-15.7585	hypothetical protein(FOYG_17631)
FOYG_10162	677.497	591.284	321.791	Ture	0.196362	-1.07409	-0.877726	40S ribosomal protein S9(FOYG_10162)
FOYG_13901	75.6398	65.4356	33.7018	Ture	0.20907	-1.16632	-0.95725	hypothetical protein(FOYG_13901)
FOYG_14017	6.31276	5.47565	2.88101	Ture	0.205241	-1.1317	-0.926454	hypothetical protein(FOYG_14017)
FOYG_15391	6.20598	4.76326	0.285494	Ture	0.38171	-4.44213	-4.06042	hypothetical protein(FOYG_15391)
FOYG_07147	16.1198	14.5221	9.78807	Ture	0.15058	-0.719739	-0.569159	hypothetical protein(FOYG_07147)
FOYG_16405	0.513848	0.384136	0.0001	Ture	0.419727	-12.3271	-11.9074	hypothetical protein(FOYG_16405)
FOYG_10139	104.999	91.0218	49.7132	Ture	0.206088	-1.07867	-0.872584	sulfate adenylyltransferase(FOYG_10139)
FOYG_11538	71.8744	65.9891	48.6126	Ture	0.12325	-0.564147	-0.440898	uncharacterized protein(FOYG_11538)
FOYG_16339	4.86724	4.62347	3.90416	Ture	0.0741263	-0.31809	-0.243963	hypothetical protein(FOYG_16339)
FOYG_11356	99.6656	87.3553	50.7395	Ture	0.1902	-0.973985	-0.783785	uncharacterized protein(FOYG_11356)
FOYG_14637	13.875	11.9267	6.10462	Ture	0.218301	-1.18452	-0.966218	hypothetical protein(FOYG_14637)
FOYG_08290	66.19	62.3911	50.9224	Ture	0.0852719	-0.378314	-0.293042	hypothetical protein(FOYG_08290)
FOYG_10700	18.9095	17.1149	11.7301	Ture	0.143859	-0.688894	-0.545036	prefoldin beta subunit(FOYG_10700)
FOYG_12597	0.00313667	0.00237833	0.0001	Ture	0.399281	-4.97116	-4.57188	hypothetical protein(FOYG_12597)
FOYG_05701	70.1095	66.4618	55.2974	Ture	0.0770857	-0.342399	-0.265313	None
FOYG_02482	335.795	287.842	141.905	Ture	0.2223	-1.24266	-1.02036	tRNA pseudouridine38-40 synthase(FOYG_02482)
FOYG_03661	84.7629	75.0846	45.6937	Ture	0.174916	-0.891437	-0.716521	hypothetical protein(FOYG_03661)
FOYG_02095	0.158348	0.136226	0.0786023	Ture	0.2171	-1.01046	-0.793358	hypothetical protein(FOYG_02095)
FOYG_05322	2.43914	2.09991	1.21921	Ture	0.216045	-1.00042	-0.784375	hypothetical protein(FOYG_05322)
FOYG_00684	0.946703	0.797935	0.416912	Ture	0.246641	-1.18317	-0.936529	hypothetical protein(FOYG_00684)
FOYG_01693	926.162	804.06	489.699	Ture	0.203961	-0.91937	-0.715409	60S ribosomal protein L27-A(FOYG_01693)
FOYG_14446	0.252057	0.193223	0.0419287	Ture	0.383483	-2.58774	-2.20426	hypothetical protein(FOYG_14446)
FOYG_03747	303.725	280.646	223.418	Ture	0.114018	-0.443019	-0.329001	hypothetical protein(FOYG_03747)
FOYG_09158	11.638	10.3361	7.10885	Ture	0.17115	-0.71115	-0.54	hypothetical protein(FOYG_09158)
FOYG_08750	104.306	100.315	90.3726	Ture	0.0562859	-0.206864	-0.150578	hypothetical protein(FOYG_08750)
FOYG_07165	0.168451	0.120175	0.0001	Ture	0.487195	-10.7181	-10.2309	None
FOYG_02782	88.0795	74.2889	40.0358	Ture	0.245659	-1.13751	-0.891855	ATP-dependent RNA helicase DBP8(FOYG_02782)
FOYG_06894	69.9944	68.6303	65.2406	Ture	0.0283921	-0.101469	-0.0730768	hypothetical protein(FOYG_06894)
FOYG_07571	11.1578	8.06186	0.279955	Ture	0.468875	-5.31672	-4.84784	hypothetical protein(FOYG_07571)
FOYG_12367	22.2881	20.0798	14.5252	Ture	0.150524	-0.617716	-0.467192	ribonuclease H2 subunit C(FOYG_12367)
FOYG_04993	238.35	210.168	138.605	Ture	0.181541	-0.782105	-0.600564	mitochondrial import inner membrane translocase subunit tim-17(FOYG_04993)
FOYG_01682	97.8304	84.1977	49.5025	Ture	0.216501	-0.982781	-0.766281	leucyl-tRNA synthetase, cytoplasmic(FOYG_01682)
FOYG_02943	161.115	139.98	86.1897	Ture	0.202876	-0.902507	-0.699631	hypothetical protein(FOYG_02943)
FOYG_01831	73.6107	66.7971	47.7528	Ture	0.140131	-0.624329	-0.484198	hypothetical protein(FOYG_01831)
FOYG_11571	142.194	123.339	70.5334	Ture	0.205237	-1.01148	-0.806248	uncharacterized protein(FOYG_11571)
FOYG_01488	46.1118	43.3218	35.4533	Ture	0.0900429	-0.379216	-0.289173	hypothetical protein(FOYG_01488)
FOYG_10835	9.0871	8.54026	6.99464	Ture	0.0895407	-0.377569	-0.288029	uncharacterized protein(FOYG_10835)
FOYG_10838	935.542	817.315	479.162	Ture	0.19491	-0.965288	-0.770378	uncharacterized protein(FOYG_10838)
FOYG_04973	1216.93	1134.28	894.64	Ture	0.101466	-0.443866	-0.3424	choline dehydrogenase(FOYG_04973)
FOYG_08191	14.4804	13.281	9.79065	Ture	0.124731	-0.564622	-0.439891	hypothetical protein(FOYG_08191)
FOYG_11229	1.12916	1.02752	0.73207	Ture	0.136076	-0.625193	-0.489117	None
FOYG_04100	0.082906	0.060171	0.0001	Ture	0.462408	-9.69533	-9.23292	None
FOYG_06453	1.13812	1.09858	0.993906	Ture	0.0510111	-0.195467	-0.144456	None
FOYG_02906	316.457	276.098	167.221	Ture	0.196832	-0.920253	-0.723421	60S acidic ribosomal protein P0(FOYG_02906)
FOYG_15401	0.116006	0.097357	0.0471423	Ture	0.252839	-1.2991	-1.04626	None
FOYG_01056	905.007	795.261	502.602	Ture	0.186501	-0.848514	-0.662013	hypothetical protein(FOYG_01056)
FOYG_08667	104.473	93.0209	62.2639	Ture	0.167508	-0.746668	-0.57916	histone-lysine N-methyltransferase, H3 lysine-79 specific(FOYG_08667)
FOYG_07259	1023.85	909.577	603.823	Ture	0.170733	-0.761803	-0.591071	40S ribosomal protein S28(FOYG_07259)
FOYG_01355	0.725842	0.713291	0.679629	Ture	0.0251641	-0.0949068	-0.0697426	hypothetical protein(FOYG_01355)
FOYG_10788	396.334	342.625	198.736	Ture	0.210085	-0.995862	-0.785777	None
FOYG_11426	127.003	113.436	76.0271	Ture	0.162984	-0.74028	-0.577297	DNA-directed RNA polymerase, mitochondrial(FOYG_11426)
FOYG_08983	21.2562	16.669	3.94132	Ture	0.350718	-2.43113	-2.08042	hypothetical protein(FOYG_08983)
FOYG_13470	3.51018	2.85472	1.04133	Ture	0.2982	-1.75313	-1.45493	acetyltransferase(FOYG_13470)
FOYG_03104	72.7168	64.2433	41.0425	Ture	0.178741	-0.825171	-0.646429	hypothetical protein(FOYG_03104)
FOYG_05004	554.807	477.218	265.043	Ture	0.217339	-1.06576	-0.848421	hypothetical protein(FOYG_05004)
FOYG_15219	0.167018	0.131296	0.0345057	Ture	0.347184	-2.2751	-1.92792	alcohol dehydrogenase(FOYG_15219)
FOYG_00996	2.33701	2.05381	1.28242	Ture	0.186361	-0.865799	-0.679437	hypothetical protein(FOYG_00996)
FOYG_08657	308.585	268.675	159.989	Ture	0.199806	-0.947694	-0.747888	hypothetical protein(FOYG_08657)
FOYG_11983	37.0184	34.0751	26.0764	Ture	0.119528	-0.505497	-0.385969	glutamyl-tRNA synthetase(FOYG_11983)
FOYG_07930	127.98	117.118	87.6133	Ture	0.127956	-0.546693	-0.418737	hypothetical protein(FOYG_07930)
FOYG_13606	2.01721	1.70279	0.848724	Ture	0.244462	-1.24899	-1.00453	None
FOYG_12395	39.175	35.765	27.6743	Ture	0.131384	-0.501385	-0.370001	hypothetical protein(FOYG_12395)
FOYG_12418	0.421326	0.351657	0.186071	Ture	0.260769	-1.17908	-0.918313	transcriptional regulator(FOYG_12418)
FOYG_15224	6.95055	5.57518	2.30731	Ture	0.318109	-1.59091	-1.2728	hypothetical protein(FOYG_15224)
FOYG_02386	90.8126	80.4848	56.1393	Ture	0.174175	-0.693881	-0.519706	protein PNS1(FOYG_02386)
FOYG_02762	36.1793	32.711	24.5617	Ture	0.145387	-0.558752	-0.413365	hypothetical protein(FOYG_02762)
FOYG_13861	44.8802	34.547	10.2617	Ture	0.37752	-2.12881	-1.75129	hypothetical protein(FOYG_13861)
FOYG_03344	481.514	428.128	297.389	Ture	0.169537	-0.695229	-0.525692	50S ribosomal protein L4e(FOYG_03344)
FOYG_08638	733.602	638.246	407.697	Ture	0.200885	-0.847501	-0.646616	40S ribosomal protein S19(FOYG_08638)
FOYG_10777	0.203838	0.145364	0.00357533	Ture	0.487756	-5.8332	-5.34545	None
FOYG_16657	0.107249	0.082977	0.024072	Ture	0.370176	-2.15553	-1.78536	hypothetical protein(FOYG_16657)
FOYG_14264	0.0963903	0.0666347	0.0001	Ture	0.532616	-9.91274	-9.38013	hypothetical protein(FOYG_14264)
FOYG_07370	34.6393	29.0135	16.3924	Ture	0.255681	-1.07938	-0.823699	hypothetical protein(FOYG_07370)
FOYG_08810	15.8434	13.62	8.63317	Ture	0.218161	-0.875924	-0.657763	oligosaccharidyl-lipid flippase(FOYG_08810)
FOYG_13641	0.590053	0.532586	0.403724	Ture	0.147831	-0.547474	-0.399643	None
FOYG_06513	1609.36	1367.45	822.592	Ture	0.235002	-0.968235	-0.733234	60S ribosomal protein L15(FOYG_06513)
FOYG_13159	71.235	67.3066	58.4452	Ture	0.0818373	-0.285501	-0.203664	hypothetical protein(FOYG_13159)
FOYG_02052	0.100212	0.069577	0.0001	Ture	0.526378	-9.96884	-9.44247	hypothetical protein(FOYG_02052)
FOYG_14913	2.36316	1.71393	0.246415	Ture	0.46341	-3.26156	-2.79815	None
FOYG_00044	0.02889	0.02025	0.0001	Ture	0.512648	-8.17443	-7.66178	hypothetical protein(FOYG_00044)
FOYG_06048	1.52276	1.21952	0.512579	Ture	0.320372	-1.57084	-1.25047	None
FOYG_05117	3.40663	3.15923	2.58487	Ture	0.108771	-0.398252	-0.289481	None
FOYG_06478	164.439	140.313	84.1786	Ture	0.228903	-0.966029	-0.737126	thioredoxin reductase (NADPH)(FOYG_06478)
FOYG_00451	207.196	178.095	111.628	Ture	0.218349	-0.892293	-0.673944	hypothetical protein(FOYG_00451)
FOYG_07876	11.0517	10.3301	8.68585	Ture	0.0974081	-0.34753	-0.250122	hypothetical protein(FOYG_07876)
FOYG_02846	197.991	173.603	117.436	Ture	0.189645	-0.753565	-0.56392	E3 ubiquitin-protein ligase BRE1(FOYG_02846)
FOYG_01318	929.102	801.029	507.306	Ture	0.213982	-0.872982	-0.658999	60S ribosomal protein L3(FOYG_01318)
FOYG_12370	0.906431	0.674134	0.141185	Ture	0.427163	-2.68261	-2.25545	hypothetical protein(FOYG_12370)
FOYG_02054	2.25032	1.8175	0.826911	Ture	0.308176	-1.44432	-1.13615	hypothetical protein(FOYG_02054)
FOYG_02919	3196.22	2665.76	1451.09	Ture	0.261818	-1.13923	-0.877409	ATP-dependent RNA helicase eIF4A(FOYG_02919)
FOYG_05599	32.6311	27.9177	17.9295	Ture	0.225068	-0.86391	-0.638842	hypothetical protein(FOYG_05599)
FOYG_01582	23.1815	20.2259	13.9444	Ture	0.19677	-0.733286	-0.536517	hypothetical protein(FOYG_01582)
FOYG_03984	9.90553	9.27409	7.93031	Ture	0.0950296	-0.320857	-0.225828	hypothetical protein(FOYG_03984)
FOYG_01643	1180.95	1017.01	666.676	Ture	0.21561	-0.824886	-0.609276	ATP synthase subunit 9, mitochondrial(FOYG_01643)
FOYG_03579	55.1954	51.8209	44.6151	Ture	0.0910143	-0.307016	-0.216002	hypothetical protein(FOYG_03579)
FOYG_11096	27.0964	24.1673	17.8873	Ture	0.165049	-0.599169	-0.434121	uncharacterized protein(FOYG_11096)
FOYG_01029	0.144945	0.109997	0.0349243	Ture	0.398046	-2.0532	-1.65516	None
FOYG_07237	163.491	142.655	97.8382	Ture	0.196676	-0.74074	-0.544064	hypothetical protein(FOYG_07237)
FOYG_01058	3.13264	2.6683	1.64567	Ture	0.231461	-0.928707	-0.697247	None
FOYG_10825	66.4095	56.857	35.8456	Ture	0.224051	-0.889594	-0.665543	uncharacterized protein(FOYG_10825)
FOYG_06324	614.451	539.1	376.103	Ture	0.188746	-0.708171	-0.519424	F-type H+-transporting ATPase subunit G(FOYG_06324)
FOYG_07277	624.551	542.769	365.425	Ture	0.202479	-0.773243	-0.570764	60S ribosomal protein L33-A(FOYG_07277)
FOYG_07258	0.890242	0.610122	0.0001	Ture	0.545098	-13.12	-12.5749	None
FOYG_05797	0.633928	0.475013	0.127632	Ture	0.416351	-2.31233	-1.89598	hypothetical protein(FOYG_05797)
FOYG_08759	337.001	287.496	179.297	Ture	0.22921	-0.910404	-0.681194	40S ribosomal protein S14(FOYG_08759)
FOYG_02092	0.168287	0.112428	0.0001	Ture	0.581929	-10.7167	-10.1348	hypothetical protein(FOYG_02092)
FOYG_11028	125.297	108.792	75.7109	Ture	0.203782	-0.726784	-0.523002	4-hydroxybenzoate hexaprenyltransferase(FOYG_11028)
FOYG_16395	97.3766	90.0351	75.3486	Ture	0.113086	-0.369993	-0.256907	xanthine dehydrogenase(FOYG_16395)
FOYG_12625	2815.32	2600.9	2166.43	Ture	0.114292	-0.377981	-0.263689	hypothetical protein(FOYG_12625)
FOYG_07536	0.361288	0.296419	0.164673	Ture	0.285513	-1.13355	-0.848035	None
FOYG_08400	1260.74	1048.78	618.232	Ture	0.265558	-1.02805	-0.762491	50S ribosomal protein L18e(FOYG_08400)
FOYG_00478	0.271581	0.199233	0.0514133	Ture	0.446925	-2.40117	-1.95424	hypothetical protein(FOYG_00478)
FOYG_14457	3.35583	2.90278	1.97776	Ture	0.209236	-0.762806	-0.55357	hypothetical protein(FOYG_14457)
FOYG_08868	31.542	27.3443	18.7559	Ture	0.206037	-0.749928	-0.543891	None
FOYG_13113	308.849	241.679	104.149	Ture	0.353807	-1.56826	-1.21445	peroxiredoxin (alkyl hydroperoxide reductase subunit C)(FOYG_13113)
FOYG_09497	1.93019	1.64191	1.03774	Ture	0.233372	-0.895293	-0.661922	None
FOYG_09807	14.7418	11.9073	5.9738	Ture	0.308075	-1.3032	-0.995122	hypothetical protein(FOYG_09807)
FOYG_11104	558.913	463.353	261.934	Ture	0.270512	-1.09342	-0.82291	translation initiation factor 4G(FOYG_11104)
FOYG_06855	64.6673	59.8961	49.8567	Ture	0.110575	-0.375249	-0.264674	20S proteasome subunit alpha 7(FOYG_06855)
FOYG_13579	12.8848	11.3568	8.14059	Ture	0.182111	-0.662465	-0.480354	hypothetical protein(FOYG_13579)
FOYG_10340	37.6824	31.2877	18.01	Ture	0.268298	-1.06509	-0.796792	hypothetical protein(FOYG_10340)
FOYG_09249	1.40911	0.947739	0.0001	Ture	0.572219	-13.7825	-13.2103	None
FOYG_14483	0.315454	0.259814	0.144983	Ture	0.279954	-1.12155	-0.841594	None
FOYG_09312	0.829752	0.614616	0.171276	Ture	0.432994	-2.27635	-1.84336	hypothetical protein(FOYG_09312)
FOYG_11374	1659.48	1250.78	408.778	Ture	0.407904	-2.02134	-1.61344	uncharacterized protein(FOYG_11374)
FOYG_01672	589.659	484.147	311.719	Ture	0.284437	-0.919636	-0.635199	40S ribosomal protein S5(FOYG_01672)
FOYG_04745	208.261	177.499	127.144	Ture	0.230584	-0.711926	-0.481343	hypothetical protein(FOYG_04745)
FOYG_16544	3.66035	2.98565	1.87981	Ture	0.293939	-0.961392	-0.667453	hypothetical protein(FOYG_16544)
FOYG_15182	1.03476	0.771195	0.34306	Ture	0.424127	-1.59276	-1.16864	hypothetical protein(FOYG_15182)
FOYG_08764	127.03	111.954	87.5929	Ture	0.182259	-0.536283	-0.354024	30S ribosomal protein S10, mitochondrial(FOYG_08764)
FOYG_15639	50.5966	39.8348	22.4204	Ture	0.345011	-1.17423	-0.82922	hypothetical protein(FOYG_15639)
FOYG_01127	7.94464	6.82191	4.96305	Ture	0.219805	-0.678754	-0.458949	hypothetical protein(FOYG_01127)
FOYG_13202	7.10764	5.292	2.28028	Ture	0.425557	-1.64016	-1.2146	hypothetical protein(FOYG_13202)
FOYG_12296	1475.96	1324.84	1073.96	Ture	0.155842	-0.458718	-0.302876	ATP synthase subunit beta, mitochondrial(FOYG_12296)
FOYG_13534	0.305912	0.190923	0.0001	Ture	0.680125	-11.5789	-10.8988	hypothetical protein(FOYG_13534)
FOYG_11241	11.2018	8.87667	4.97913	Ture	0.335635	-1.16976	-0.834125	uncharacterized protein(FOYG_11241)
FOYG_05484	1.12145	0.840775	0.36922	Ture	0.415576	-1.60281	-1.18724	None
FOYG_10275	221.858	195.463	151.082	Ture	0.18274	-0.554299	-0.371559	pyruvate dehydrogenase E1 component subunit beta(FOYG_10275)
FOYG_00740	39.3289	32.0835	20.0111	Ture	0.29376	-0.974789	-0.681029	hypothetical protein(FOYG_00740)
FOYG_01671	1670.07	1356.47	832.492	Ture	0.300057	-1.0044	-0.704344	S25 ribosomal protein(FOYG_01671)
FOYG_03204	46.3339	37.4181	22.5239	Ture	0.308332	-1.04061	-0.732278	hypothetical protein(FOYG_03204)
FOYG_14122	1.62287	1.50798	1.31595	Ture	0.10593	-0.302441	-0.19651	hypothetical protein(FOYG_14122)
FOYG_16610	176.207	148.534	102.273	Ture	0.246478	-0.78485	-0.538372	hypothetical protein(FOYG_16610)
FOYG_06712	552.006	459.577	314.094	Ture	0.264377	-0.813485	-0.549108	hypothetical protein(FOYG_06712)
FOYG_10871	143.654	119.286	80.7633	Ture	0.268178	-0.83083	-0.562653	ribose-phosphate pyrophosphokinase(FOYG_10871)
FOYG_11694	0.0324043	0.019874	0.0001	Ture	0.705304	-8.34004	-7.63474	uncharacterized protein(FOYG_11694)
FOYG_11357	377.377	308.737	200.45	Ture	0.289629	-0.912764	-0.623135	40S ribosomal protein S17(FOYG_11357)
FOYG_16033	535.834	525.53	509.277	Ture	0.0280128	-0.0733369	-0.0453241	murein transglycosylase(FOYG_16033)
FOYG_08042	64.8719	50.8077	28.386	Ture	0.352544	-1.19242	-0.839871	hypothetical protein(FOYG_08042)
FOYG_15562	1.77074	1.49469	1.05614	Ture	0.244505	-0.745553	-0.501048	hypothetical protein(FOYG_15562)
FOYG_02058	2.34573	1.54432	0.263619	Ture	0.603061	-3.15351	-2.55045	hypothetical protein(FOYG_02058)
FOYG_03165	1047.36	877.884	606.771	Ture	0.25465	-0.787528	-0.532878	40S ribosomal protein S13(FOYG_03165)
FOYG_06385	25.8921	21.9414	15.6185	Ture	0.238854	-0.72926	-0.490405	hypothetical protein(FOYG_06385)
FOYG_01397	30.8084	29.8628	28.3417	Ture	0.0449737	-0.120401	-0.0754269	hypothetical protein(FOYG_01397)
FOYG_03272	73.5958	56.6244	29.3209	Ture	0.378198	-1.32769	-0.949493	hypothetical protein(FOYG_03272)
FOYG_00756	1017.54	843.964	565.388	Ture	0.269839	-0.847779	-0.57794	60S ribosomal protein L27a(FOYG_00756)
FOYG_15917	0.497612	0.306681	0.0001	Ture	0.698283	-12.2808	-11.5825	hypothetical protein(FOYG_15917)
FOYG_02973	4.30875	3.38634	1.98348	Ture	0.347541	-1.11923	-0.771693	None
FOYG_08524	194.997	174.989	144.708	Ture	0.156189	-0.430306	-0.274117	thioredoxin 1(FOYG_08524)
FOYG_11548	157.314	119.579	62.6229	Ture	0.395683	-1.32888	-0.933198	uncharacterized protein(FOYG_11548)
FOYG_03613	45.965	43.2572	39.1653	Ture	0.0875954	-0.230959	-0.143364	dTMP kinase(FOYG_03613)
FOYG_08229	127.617	112.902	90.6665	Ture	0.17675	-0.493184	-0.316434	choline-phosphate cytidylyltransferase(FOYG_08229)
FOYG_03128	70.5706	66.8385	61.1001	Ture	0.078388	-0.207891	-0.129503	hypothetical protein(FOYG_03128)
FOYG_10613	0.048375	0.0380637	0.0222797	Ture	0.345847	-1.11853	-0.772687	uncharacterized protein(FOYG_10613)
FOYG_14714	5.03817	3.60804	1.41622	Ture	0.481685	-1.83086	-1.34917	hypothetical protein(FOYG_14714)
FOYG_05581	2.00415	1.33106	0.288701	Ture	0.590413	-2.79534	-2.20493	dihydrodipicolinate synthase(FOYG_05581)
FOYG_05427	117.766	101.208	75.5284	Ture	0.218613	-0.640838	-0.422226	Pro-apoptotic serine protease(FOYG_05427)
FOYG_06703	883.279	735.848	507.202	Ture	0.263461	-0.80031	-0.536849	S-adenosylmethionine synthase(FOYG_06703)
FOYG_05940	148.827	118.463	71.5488	Ture	0.329196	-1.05664	-0.727442	hypothetical protein(FOYG_05940)
FOYG_06967	46.4557	37.8223	24.508	Ture	0.296617	-0.922603	-0.625985	hypothetical protein(FOYG_06967)
FOYG_08558	653.909	514.288	298.932	Ture	0.346513	-1.12927	-0.782759	hypothetical protein(FOYG_08558)
FOYG_16498	28.6728	26.1647	21.3118	Ture	0.13206	-0.428029	-0.295969	chorismate synthase(FOYG_16498)
FOYG_04740	1.47415	1.42498	1.3291	Ture	0.048944	-0.149431	-0.100487	hypothetical protein(FOYG_04740)
FOYG_01869	111.494	98.7786	74.0379	Ture	0.174693	-0.590627	-0.415934	preprotein translocase subunit YidC(FOYG_01869)
FOYG_05202	17.4191	16.3094	14.1544	Ture	0.0949712	-0.299422	-0.204451	hypothetical protein(FOYG_05202)
FOYG_00979	28.1762	21.9102	9.49086	Ture	0.362876	-1.56987	-1.20699	hypothetical protein(FOYG_00979)
FOYG_01437	1.83909	1.32868	0.319756	Ture	0.468997	-2.52394	-2.05495	hypothetical protein(FOYG_01437)
FOYG_06296	905.337	781.648	539.433	Ture	0.211937	-0.74701	-0.535073	40S ribosomal protein S11(FOYG_06296)
FOYG_10247	189.005	161.894	108.867	Ture	0.22337	-0.79586	-0.57249	hypothetical protein(FOYG_10247)
FOYG_01387	1361.7	1110.66	616.712	Ture	0.29399	-1.14274	-0.848753	hypothetical protein(FOYG_01387)
FOYG_10151	32.8769	29.1882	21.9314	Ture	0.171691	-0.58408	-0.412389	hypothetical protein(FOYG_10151)
FOYG_00174	4.16005	2.75599	0.0001	Ture	0.594031	-15.3443	-14.7503	CMGC protein kinase(FOYG_00174)
FOYG_11716	0.34973	0.287626	0.165639	Ture	0.282047	-1.0782	-0.796152	uncharacterized protein(FOYG_11716)
FOYG_06583	147.83	139.921	124.916	Ture	0.079327	-0.242981	-0.163654	hypothetical protein(FOYG_06583)
FOYG_04816	201.915	183.937	149.596	Ture	0.134537	-0.432675	-0.298138	hypothetical protein(FOYG_04816)
FOYG_01809	64.8695	59.404	48.9329	Ture	0.126981	-0.406736	-0.279755	hypothetical protein(FOYG_01809)
FOYG_06117	136.328	109.39	57.831	Ture	0.317607	-1.23717	-0.919564	hypothetical protein(FOYG_06117)
FOYG_02247	48.0034	37.6514	18.3014	Ture	0.350433	-1.39118	-1.04075	hypothetical protein(FOYG_02247)
FOYG_05555	2.89036	2.58894	2.02707	Ture	0.158887	-0.511852	-0.352965	None
FOYG_06983	1045.05	859.125	512.879	Ture	0.282634	-1.02688	-0.74425	60S ribosomal protein L35(FOYG_06983)
FOYG_07353	248.105	230.283	196.663	Ture	0.10754	-0.335222	-0.227682	alternative oxidase, mitochondrial(FOYG_07353)
FOYG_01515	1.70489	1.28692	0.501206	Ture	0.405761	-1.76621	-1.36044	hypothetical protein(FOYG_01515)
FOYG_02698	67.6247	63.8088	56.6422	Ture	0.0837959	-0.255673	-0.171877	hypothetical protein(FOYG_02698)
FOYG_05269	5.21235	4.66515	3.65383	Ture	0.160009	-0.512526	-0.352517	None
FOYG_10693	549.518	424.858	194.117	Ture	0.371186	-1.50124	-1.13005	uncharacterized protein(FOYG_10693)
FOYG_08265	56.1326	47.3429	31.1571	Ture	0.245691	-0.849279	-0.603588	hypothetical protein(FOYG_08265)
FOYG_16157	72.2053	51.4832	13.3334	Ture	0.488005	-2.43706	-1.94905	hypothetical protein(FOYG_16157)
FOYG_08330	277.7	252.356	205.73	Ture	0.138068	-0.43278	-0.294712	mitochondrial outer membrane protein porin(FOYG_08330)
FOYG_11947	0.158806	0.102909	0.0001	Ture	0.625904	-10.6331	-10.0071	None
FOYG_09824	55.6406	52.9919	48.139	Ture	0.0703664	-0.208932	-0.138566	hypothetical protein(FOYG_09824)
FOYG_10122	77.6896	66.6563	46.4011	Ture	0.22098	-0.743561	-0.522582	asparaginyl-tRNA synthetase(FOYG_10122)
FOYG_07423	30.5068	23.823	11.6257	Ture	0.356781	-1.39182	-1.03504	hypothetical protein(FOYG_07423)
FOYG_11126	28.0597	25.5985	21.1143	Ture	0.132442	-0.41028	-0.277838	None
FOYG_06757	34.8929	31.5824	25.6282	Ture	0.143814	-0.445201	-0.301386	cytosolic Fe-S cluster assembly factor NAR1(FOYG_06757)
FOYG_08387	127.211	112.406	85.6504	Ture	0.178511	-0.570696	-0.392185	hypothetical protein(FOYG_08387)
FOYG_10408	0.626826	0.441259	0.105268	Ture	0.50644	-2.57399	-2.06755	maleylacetoacetate isomerase(FOYG_10408)
FOYG_15181	18.8217	12.7245	1.69243	Ture	0.56478	-3.47522	-2.91045	hypothetical protein(FOYG_15181)
FOYG_16346	323.896	280.248	202.392	Ture	0.208824	-0.67838	-0.469556	60S ribosomal protein L20(FOYG_16346)
FOYG_11570	168.195	139.885	89.5989	Ture	0.265892	-0.908584	-0.642692	uncharacterized protein(FOYG_11570)
FOYG_12393	789.061	594.292	248.374	Ture	0.408966	-1.66762	-1.25866	UDPglucose 6-dehydrogenase(FOYG_12393)
FOYG_00396	240.894	180.429	74.6027	Ture	0.416969	-1.6911	-1.27413	hypothetical protein(FOYG_00396)
FOYG_06333	167.616	137.645	84.6849	Ture	0.284212	-0.984982	-0.70077	30S ribosomal protein S5(FOYG_06333)
FOYG_07983	195.529	177.546	145.895	Ture	0.139195	-0.422454	-0.28326	None
FOYG_13736	11.198	9.3947	6.21812	Ture	0.253321	-0.848689	-0.595368	None
FOYG_00558	57.4175	50.1004	37.4547	Ture	0.196669	-0.616344	-0.419675	hypothetical protein(FOYG_00558)
FOYG_16698	3.79829	2.92184	1.39872	Ture	0.37847	-1.44124	-1.06277	None
FOYG_02639	116.768	109.515	97.2253	Ture	0.0925189	-0.264237	-0.171718	hypothetical protein(FOYG_02639)
FOYG_01019	248.53	236.92	216.981	Ture	0.0690232	-0.195857	-0.126833	hypothetical protein(FOYG_01019)
FOYG_09587	243.339	221.271	183.606	Ture	0.137152	-0.406354	-0.269202	nascent polypeptide-associated complex subunit beta(FOYG_09587)
FOYG_12461	158.287	147.889	130.103	Ture	0.0980335	-0.282887	-0.184854	hypothetical protein(FOYG_12461)

## Sheet: A<B<C
	Table S4 Gene expression levels negatively associated with F. oxysporium virulence
Gene ID	MeanTPM..A.	MeanTPM..B.	MeanTPM..C.	trendency	FC_AB	FC_AC	FC_BC	Gene_Name
FOYG_04580	26.5969	42.3432	49.9447	Ture	-0.67087	0.909074	0.238204	hypothetical protein(FOYG_04580)
FOYG_05021	18.3957	20.9223	22.1237	Ture	-0.185676	0.266222	0.0805464	hypothetical protein(FOYG_05021)
FOYG_06286	108.604	139.681	154.462	Ture	-0.363057	0.508176	0.145119	hypothetical protein(FOYG_06286)
FOYG_01462	0.0001	0.0917277	0.135368	Ture	-9.84121	10.4027	0.561461	None
FOYG_08513	0.0871107	0.149381	0.179074	Ture	-0.778075	1.03963	0.261559	hypothetical protein(FOYG_08513)
FOYG_01411	27.2288	56.2159	70.1137	Ture	-1.04585	1.36456	0.318719	vesicle transporter SEC22(FOYG_01411)
FOYG_06567	410.852	512.333	560.823	Ture	-0.318461	0.448926	0.130465	hypothetical protein(FOYG_06567)
FOYG_03529	0.0001	0.0801963	0.118447	Ture	-9.64739	10.21	0.562638	None
FOYG_09879	1.47985	3.09764	3.87044	Ture	-1.06572	1.38705	0.321328	hypothetical protein(FOYG_09879)
FOYG_05066	0.480829	0.738811	0.859333	Ture	-0.619681	0.837692	0.218011	None
FOYG_11472	3.21482	4.07969	4.48253	Ture	-0.343722	0.479579	0.135856	uncharacterized protein(FOYG_11472)
FOYG_00937	28.0584	41.1365	47.3113	Ture	-0.55199	0.753755	0.201765	3-hydroxybutyrate dehydrogenase(FOYG_00937)
FOYG_02812	9.55805	14.3071	16.5588	Ture	-0.58194	0.792812	0.210871	None
FOYG_07070	71.1878	89.2549	97.6121	Ture	-0.326301	0.45543	0.12913	hypothetical protein(FOYG_07070)
FOYG_10256	0.260191	0.399156	0.463158	Ture	-0.617383	0.831933	0.214551	hypothetical protein(FOYG_10256)
FOYG_14182	0.0001	0.0375023	0.054609	Ture	-8.55084	9.09299	0.542158	hypothetical protein(FOYG_14182)
FOYG_04261	0.0001	0.00385233	0.005567	Ture	-5.26766	5.79883	0.531168	None
FOYG_09553	0.626416	0.758596	0.818989	Ture	-0.276212	0.386724	0.110512	None
FOYG_07840	60.1411	87.469	99.9908	Ture	-0.540421	0.733443	0.193023	hypothetical protein(FOYG_07840)
FOYG_11179	3.4669	7.29258	9.04844	Ture	-1.07278	1.38402	0.311239	uncharacterized protein(FOYG_11179)
FOYG_06208	0.746555	8.4894	11.9405	Ture	-3.50734	3.99947	0.492123	threonyl-tRNA synthetase(FOYG_06208)
FOYG_07362	2.16816	3.77719	4.49472	Ture	-0.800844	1.05176	0.250919	None
FOYG_06799	81.6491	161.806	197.694	Ture	-0.986754	1.27576	0.289005	hypothetical protein(FOYG_06799)
FOYG_11527	0.815665	1.75012	2.16838	Ture	-1.1014	1.41057	0.309164	uncharacterized protein(FOYG_11527)
FOYG_02392	2.90347	8.98482	11.7094	Ture	-1.62971	2.01181	0.382103	hypothetical protein(FOYG_02392)
FOYG_08971	0.0638027	0.37852	0.51961	Ture	-2.56868	3.02574	0.45706	hypothetical protein(FOYG_08971)
FOYG_08512	13.1658	22.6501	26.956	Ture	-0.782718	1.03381	0.25109	hypothetical protein(FOYG_08512)
FOYG_09261	0.168945	0.373728	0.466678	Ture	-1.14544	1.46587	0.320438	hypothetical protein(FOYG_09261)
FOYG_00463	3.7772	4.91996	5.43427	Ture	-0.38133	0.524769	0.143439	hypothetical protein(FOYG_00463)
FOYG_02536	1.57521	3.29471	4.06817	Ture	-1.06461	1.36884	0.304229	hypothetical protein(FOYG_02536)
FOYG_03070	14.7147	17.7295	19.0907	Ture	-0.268891	0.375613	0.106721	hypothetical protein(FOYG_03070)
FOYG_11904	0.0001	0.822221	1.19371	Ture	-13.0053	13.5432	0.537851	hypothetical protein(FOYG_11904)
FOYG_03669	5.30523	10.023	12.1083	Ture	-0.91782	1.19051	0.272688	hypothetical protein(FOYG_03669)
FOYG_11127	0.456224	0.858743	1.03639	Ture	-0.912484	1.18375	0.271264	uncharacterized protein(FOYG_11127)
FOYG_05180	279.685	339.583	365.711	Ture	-0.27996	0.3869	0.10694	hypothetical protein(FOYG_05180)
FOYG_08436	96.3921	116.497	125.305	Ture	-0.273303	0.378456	0.105153	hypothetical protein(FOYG_08436)
FOYG_16638	7.88766	15.2322	18.4486	Ture	-0.94945	1.22584	0.276391	hypothetical protein(FOYG_16638)
FOYG_10707	0.969166	2.53813	3.21763	Ture	-1.38895	1.73118	0.342236	uncharacterized protein(FOYG_10707)
FOYG_07691	0.0001	0.321893	0.460348	Ture	-11.6524	12.1685	0.516146	hypothetical protein(FOYG_07691)
FOYG_00585	5.00888	10.7666	13.252	Ture	-1.104	1.40364	0.29964	exocyst complex protein EXO70(FOYG_00585)
FOYG_09371	9.45809	12.9217	14.4146	Ture	-0.450178	0.607906	0.157728	hypothetical protein(FOYG_09371)
FOYG_16084	0.0244693	0.045886	0.055057	Ture	-0.907079	1.16995	0.262872	3-carboxy-cis,cis-muconate cycloisomerase(FOYG_16084)
FOYG_03754	0.110837	0.131038	0.139674	Ture	-0.241549	0.333627	0.092078	hypothetical protein(FOYG_03754)
FOYG_15999	0.087935	0.157077	0.186628	Ture	-0.836959	1.08565	0.248694	ribonucleoside-triphosphate reductase(FOYG_15999)
FOYG_14356	0.0218667	0.134559	0.182375	Ture	-2.62144	3.0601	0.438666	hypothetical protein(FOYG_14356)
FOYG_16363	0.629013	0.661977	0.675933	Ture	-0.0736912	0.10379	0.0300991	hypothetical protein(FOYG_16363)
FOYG_14193	0.0001	0.158267	0.224927	Ture	-10.6281	11.1352	0.507099	None
FOYG_13759	15.3692	62.0661	81.6148	Ture	-2.01376	2.40879	0.395024	hypothetical protein(FOYG_13759)
FOYG_07820	124.598	148.088	157.931	Ture	-0.249174	0.342007	0.0928328	vesicle-associated membrane protein-associated protein B(FOYG_07820)
FOYG_11483	5.81907	9.00794	10.3448	Ture	-0.63041	0.830041	0.199631	uncharacterized protein(FOYG_11483)
FOYG_02861	19.394	28.0448	31.6285	Ture	-0.532123	0.705614	0.17349	farnesyl pyrophosphate synthase(FOYG_02861)
FOYG_09544	0.851027	1.82682	2.23004	Ture	-1.10206	1.38979	0.287734	hypothetical protein(FOYG_09544)
FOYG_10705	29.755	36.505	39.3143	Ture	-0.294964	0.401924	0.10696	xylan 1,4-beta-xylosidase(FOYG_10705)
FOYG_15286	0.0001	0.319712	0.452786	Ture	-11.6426	12.1446	0.502058	hypothetical protein(FOYG_15286)
FOYG_04108	9.7707	20.2279	24.5927	Ture	-1.04981	1.3317	0.281885	None
FOYG_08210	0.308526	0.603285	0.726476	Ture	-0.967448	1.23552	0.268075	None
FOYG_08481	1.63541	2.44627	2.78497	Ture	-0.580932	0.768012	0.18708	None
FOYG_04868	36.6504	53.7205	60.6866	Ture	-0.551642	0.727547	0.175905	hypothetical protein(FOYG_04868)
FOYG_11924	0.0001	0.0314133	0.0442027	Ture	-8.29523	8.78799	0.492756	hypothetical protein(FOYG_11924)
FOYG_09257	28.5086	54.7184	65.3675	Ture	-0.94063	1.19718	0.256548	hypothetical protein(FOYG_09257)
FOYG_11861	1.10617	2.06183	2.44937	Ture	-0.898348	1.14684	0.248487	hypothetical protein(FOYG_11861)
FOYG_12063	0.699653	6.77804	9.19253	Ture	-3.27616	3.71575	0.439592	hypothetical protein(FOYG_12063)
FOYG_00851	0.062291	0.10728	0.125028	Ture	-0.78429	1.00515	0.220862	hypothetical protein(FOYG_00851)
FOYG_10472	0.020645	0.076322	0.098339	Ture	-1.88631	2.25197	0.365665	hypothetical protein(FOYG_10472)
FOYG_05272	14.1648	19.3273	21.4091	Ture	-0.44833	0.595918	0.147588	hypothetical protein(FOYG_05272)
FOYG_14640	0.130268	0.476504	0.616035	Ture	-1.87101	2.24153	0.370526	hypothetical protein(FOYG_14640)
FOYG_03525	17.4351	22.6502	24.737	Ture	-0.377529	0.504676	0.127147	hypothetical protein(FOYG_03525)
FOYG_08250	0.545928	1.23347	1.50764	Ture	-1.17594	1.46551	0.289564	hypothetical protein(FOYG_08250)
FOYG_04189	40.7938	58.4956	64.8271	Ture	-0.519975	0.668246	0.14827	hypothetical protein(FOYG_04189)
FOYG_09857	1.90119	4.1952	5.0148	Ture	-1.14184	1.39929	0.257455	None
FOYG_10239	71.3137	93.9909	102.024	Ture	-0.398342	0.516657	0.118316	2-deoxy-D-gluconate 3-dehydrogenase(FOYG_10239)
FOYG_07976	0.541784	0.81927	0.917738	Ture	-0.596621	0.760366	0.163744	hypothetical protein(FOYG_07976)
FOYG_15012	5.93254	23.4504	29.6661	Ture	-1.98289	2.32209	0.339201	hypothetical protein(FOYG_15012)
FOYG_01290	30.6063	32.9958	33.8808	Ture	-0.108452	0.146639	0.0381873	hypothetical protein(FOYG_01290)
FOYG_01676	2.35597	4.48007	5.25873	Ture	-0.927202	1.15839	0.231192	None
FOYG_01953	0.707746	2.80814	3.57817	Ture	-1.98831	2.33792	0.349607	hypothetical protein(FOYG_01953)
FOYG_03313	0.227475	0.368611	0.420701	Ture	-0.696389	0.887085	0.190696	hypothetical protein(FOYG_03313)
FOYG_04270	0.999085	2.10533	2.51227	Ture	-1.07537	1.33031	0.254946	None
FOYG_04397	1.52972	2.39335	2.70565	Ture	-0.645761	0.822706	0.176944	xaa-Pro aminopeptidase(FOYG_04397)
FOYG_11008	35.6773	41.7506	43.9469	Ture	-0.226791	0.300754	0.0739625	uncharacterized protein(FOYG_11008)
FOYG_03144	30.8351	55.3473	64.1819	Ture	-0.84394	1.05759	0.213655	hypothetical protein(FOYG_03144)
FOYG_05448	27.5059	30.6509	31.7838	Ture	-0.156188	0.208551	0.0523636	hypothetical protein(FOYG_05448)
FOYG_05033	0.568978	0.82545	0.918565	Ture	-0.536809	0.691009	0.1542	hypothetical protein(FOYG_05033)
FOYG_08859	1.31714	5.65033	7.22505	Ture	-2.10093	2.4556	0.354672	hypothetical protein(FOYG_08859)
FOYG_09817	5.91421	8.24815	9.0964	Ture	-0.479886	0.621111	0.141225	mitochondrial trans-2-enoyl-CoA reductase(FOYG_09817)
FOYG_01765	853.043	1215.82	1348.32	Ture	-0.511236	0.66047	0.149234	hypothetical protein(FOYG_01765)
FOYG_01183	35.0911	53.1372	59.7096	Ture	-0.598617	0.766857	0.16824	adenosinetriphosphatase(FOYG_01183)
FOYG_04972	11.5239	26.1281	31.4481	Ture	-1.18098	1.44835	0.26737	hypothetical protein(FOYG_04972)
FOYG_08865	0.0001	0.144389	0.200827	Ture	-10.4957	10.9717	0.475987	acyl-CoA dehydrogenase(FOYG_08865)
FOYG_11693	0.16469	0.510612	0.645057	Ture	-1.63247	1.96967	0.337198	None
FOYG_07626	0.342381	0.765546	0.92986	Ture	-1.16089	1.44141	0.280525	hypothetical protein(FOYG_07626)
FOYG_03762	3.83429	5.87427	6.66589	Ture	-0.61545	0.797839	0.182389	hypothetical protein(FOYG_03762)
FOYG_16540	15.138	29.7898	35.4742	Ture	-0.976647	1.2286	0.25195	hypothetical protein(FOYG_16540)
FOYG_07221	18.1289	41.6474	50.4423	Ture	-1.19994	1.47634	0.276405	hypothetical protein(FOYG_07221)
FOYG_07524	0.0969623	1.3849	1.8693	Ture	-3.83622	4.26893	0.432714	hypothetical protein(FOYG_07524)
FOYG_11667	0.0001	0.0674917	0.0928507	Ture	-9.39857	9.85877	0.460203	None
FOYG_07756	0.0001	0.820902	1.13049	Ture	-13.003	13.4647	0.46167	hypothetical protein(FOYG_07756)
FOYG_13362	458.479	2056.27	2658.2	Ture	-2.1651	2.53552	0.370417	hypothetical protein(FOYG_13362)
FOYG_10401	18.7043	58.9935	74.3129	Ture	-1.65718	1.99024	0.333056	hypothetical protein(FOYG_10401)
FOYG_01402	7.56153	11.8431	13.4692	Ture	-0.647291	0.832918	0.185627	mannosyl-oligosaccharide glucosidase(FOYG_01402)
FOYG_14558	0.0001	0.0384677	0.0530403	Ture	-8.5875	9.05095	0.463444	hypothetical protein(FOYG_14558)
FOYG_04990	33.4388	80.2726	98.1876	Ture	-1.26338	1.55402	0.290633	serine/threonine protein kinase(FOYG_04990)
FOYG_09802	5.52133	7.6904	8.52214	Ture	-0.478041	0.626198	0.148157	hypothetical protein(FOYG_09802)
FOYG_09417	346.6	477.196	519.236	Ture	-0.461309	0.583119	0.12181	ubiquitin-conjugating enzyme E2 J2(FOYG_09417)
FOYG_16194	38.6429	43.6622	45.2747	Ture	-0.176183	0.228504	0.0523211	hypothetical protein(FOYG_16194)
FOYG_05937	1.13345	3.16005	3.81448	Ture	-1.47922	1.75076	0.271535	hypothetical protein(FOYG_05937)
FOYG_06321	22.0857	25.5616	26.6869	Ture	-0.210867	0.273021	0.0621542	hypothetical protein(FOYG_06321)
FOYG_16332	6.31174	13.9275	16.3985	Ture	-1.14183	1.37746	0.235627	ribonuclease P/MRP protein subunit RPP1(FOYG_16332)
FOYG_08347	0.0001	0.114424	0.151667	Ture	-10.1602	10.5667	0.40651	None
FOYG_00082	8.07301	25.6294	31.3568	Ture	-1.66662	1.9576	0.290977	hypothetical protein(FOYG_00082)
FOYG_16422	0.266021	0.871698	1.06932	Ture	-1.71229	2.00708	0.294791	None
FOYG_03674	72.5706	102.225	111.944	Ture	-0.494296	0.625316	0.13102	hypothetical protein(FOYG_03674)
FOYG_10709	1.36484	11.8538	15.2938	Ture	-3.11855	3.48614	0.367591	uncharacterized protein(FOYG_10709)
FOYG_13744	311.977	664.791	780.299	Ture	-1.09146	1.32259	0.231126	hypothetical protein(FOYG_13744)
FOYG_16388	912.56	1164.27	1246.57	Ture	-0.351441	0.449979	0.098538	hypothetical protein(FOYG_16388)
FOYG_00113	21.6499	40.8319	47.1505	Ture	-0.915337	1.12291	0.207576	glutaminase(FOYG_00113)
FOYG_02905	12.6827	15.955	17.031	Ture	-0.331155	0.425307	0.0941521	None
FOYG_01123	1.38586	2.36904	2.69549	Ture	-0.773518	0.959763	0.186245	None
FOYG_06715	37.0472	45.5648	48.3868	Ture	-0.298557	0.385251	0.0866939	serine/threonine protein kinase(FOYG_06715)
FOYG_01816	28.4495	33.08	34.6116	Ture	-0.217557	0.282851	0.0652949	mevalonate kinase(FOYG_01816)
FOYG_16209	102.43	320.55	392.696	Ture	-1.64591	1.93878	0.292864	hypothetical protein(FOYG_16209)
FOYG_11056	317.206	675.455	796.616	Ture	-1.09044	1.32846	0.238024	uncharacterized protein(FOYG_11056)
FOYG_14874	35.0621	77.5764	91.9492	Ture	-1.14571	1.39093	0.24522	hypothetical protein(FOYG_14874)
FOYG_01771	113.463	209.863	242.894	Ture	-0.887228	1.09811	0.210877	hypothetical protein(FOYG_01771)
FOYG_02439	2.85638	4.62454	5.22828	Ture	-0.69512	0.872148	0.177028	hypothetical protein(FOYG_02439)
FOYG_13335	1.55948	2.32542	2.58628	Ture	-0.576427	0.729814	0.153387	hypothetical protein(FOYG_13335)
FOYG_06832	2.72476	3.15413	3.302	Ture	-0.211111	0.277211	0.0660999	hypothetical protein(FOYG_06832)
FOYG_12892	0.0001	0.0773587	0.104027	Ture	-9.59542	10.0227	0.427328	None
FOYG_15190	0.0001	0.0367647	0.0494157	Ture	-8.52218	8.94882	0.426649	hypothetical protein(FOYG_15190)
FOYG_14533	28.4001	57.0885	67.096	Ture	-1.00731	1.24033	0.233027	hypothetical protein(FOYG_14533)
FOYG_17035	0.0001	0.45612	0.615331	Ture	-12.1552	12.5871	0.431951	hypothetical protein(FOYG_17035)
FOYG_13879	0.344952	0.839126	1.01111	Ture	-1.28249	1.55147	0.268974	hypothetical protein(FOYG_13879)
FOYG_15873	0.840583	1.70231	2.00259	Ture	-1.01804	1.2524	0.234367	hypothetical protein(FOYG_15873)
FOYG_09408	0.284567	0.905547	1.08733	Ture	-1.67002	1.93394	0.263923	hypothetical protein(FOYG_09408)
FOYG_10048	60.1823	107.321	121.162	Ture	-0.834515	1.00953	0.17501	hypothetical protein(FOYG_10048)
FOYG_12385	13.2073	18.6284	20.2178	Ture	-0.496161	0.614288	0.118128	hypothetical protein(FOYG_12385)
FOYG_06682	196.535	238.09	250.429	Ture	-0.276721	0.349612	0.0728911	hypothetical protein(FOYG_06682)
FOYG_13699	0.0001	0.0603533	0.0781573	Ture	-9.23729	9.61024	0.372948	hypothetical protein(FOYG_13699)
FOYG_16375	12.3112	20.3872	22.6825	Ture	-0.72769	0.881609	0.153919	hypothetical protein(FOYG_16375)
FOYG_03415	0.954061	1.4567	1.6001	Ture	-0.610548	0.74601	0.135461	STE/STE20/YSK protein kinase(FOYG_03415)
FOYG_06980	6.73508	8.06899	8.44932	Ture	-0.260695	0.327141	0.0664463	2-oxoisovalerate dehydrogenase E2 component (dihydrolipoyl transacylase)(FOYG_06980)
FOYG_00106	0.0001	0.042761	0.0551293	Ture	-8.74015	9.10668	0.366525	hypothetical protein(FOYG_00106)
FOYG_06986	95.93	121.722	129.157	Ture	-0.343538	0.429075	0.0855372	hypothetical protein(FOYG_06986)
FOYG_07689	0.0001	0.059507	0.0766423	Ture	-9.21692	9.582	0.365082	hypothetical protein(FOYG_07689)
FOYG_04600	15.6723	20.262	21.6689	Ture	-0.370563	0.467408	0.0968451	altered inheritance-mitochondria protein 31, mitochondrial(FOYG_04600)
FOYG_14392	0.0177213	0.906475	1.17942	Ture	-5.67671	6.05645	0.379738	hypothetical protein(FOYG_14392)
FOYG_03199	524.351	831.661	924.235	Ture	-0.665463	0.817729	0.152266	hypothetical protein(FOYG_03199)
FOYG_01390	35.4158	44.2612	46.942	Ture	-0.32165	0.406488	0.0848385	transcription initiation factor TFIID subunit 13(FOYG_01390)
FOYG_14911	0.0001	0.024279	0.031586	Ture	-7.92357	8.30314	0.379576	hypothetical protein(FOYG_14911)
FOYG_04506	7.13397	9.34306	10.0302	Ture	-0.389191	0.491575	0.102385	hypothetical protein(FOYG_04506)
FOYG_07499	0.0001	0.0257907	0.0337777	Ture	-8.01071	8.39993	0.389221	hypothetical protein(FOYG_07499)
FOYG_04551	101.924	176.197	199.407	Ture	-0.78969	0.968219	0.178529	hypothetical protein(FOYG_04551)
FOYG_05776	0.312187	0.791098	0.940841	Ture	-1.34145	1.59154	0.250095	hypothetical protein(FOYG_05776)
FOYG_07857	0.939167	2.24892	2.66263	Ture	-1.25978	1.5034	0.243619	xylan 1,4-beta-xylosidase(FOYG_07857)
FOYG_15995	0.047004	0.092443	0.106797	Ture	-0.975781	1.18402	0.20824	None
FOYG_05559	0.173584	0.758071	0.94426	Ture	-2.1267	2.44355	0.316851	hypothetical protein(FOYG_05559)
FOYG_07448	0.133836	1.72793	2.23431	Ture	-3.69051	4.06129	0.370782	hypothetical protein(FOYG_07448)
FOYG_07822	21.141	39.0684	44.7519	Ture	-0.885956	1.0819	0.195947	hypothetical protein(FOYG_07822)
FOYG_14492	0.0919867	0.45928	0.575736	Ture	-2.31988	2.64591	0.326033	hypothetical protein(FOYG_14492)
FOYG_00939	233.75	482.703	509.58	Ture	-1.04617	1.12434	0.0781741	primary-amine oxidase(FOYG_00939)
FOYG_03302	0.099944	0.278729	0.297555	Ture	-1.47967	1.57397	0.0942931	hypothetical protein(FOYG_03302)
FOYG_13715	0.0001	0.0150683	0.016817	Ture	-7.23538	7.39378	0.158401	hypothetical protein(FOYG_13715)
FOYG_14224	0.0715733	0.324863	0.354205	Ture	-2.18234	2.30709	0.124753	hypothetical protein(FOYG_14224)
FOYG_16763	24.5482	35.2233	36.4612	Ture	-0.520909	0.570742	0.049833	hypothetical protein(FOYG_16763)
FOYG_16538	15.4371	21.9408	22.6687	Ture	-0.507214	0.554302	0.047088	hypothetical protein(FOYG_16538)
FOYG_16552	0.0401327	0.317823	0.348796	Ture	-2.98537	3.11954	0.134163	hypothetical protein(FOYG_16552)
FOYG_09727	5.33773	6.1531	6.24561	Ture	-0.205088	0.226617	0.0215291	formamidopyrimidine-DNA glycosylase(FOYG_09727)
FOYG_00239	0.0001	0.386273	0.430599	Ture	-11.9154	12.0721	0.156725	hypothetical protein(FOYG_00239)
FOYG_14409	2.71881	10.1281	10.9757	Ture	-1.89732	2.01326	0.115949	hypothetical protein(FOYG_14409)
FOYG_01448	5.46858	8.39866	8.65206	Ture	-0.618993	0.661876	0.0428837	None
FOYG_09468	2.48403	6.67463	7.03478	Ture	-1.426	1.50182	0.0758176	hypothetical protein(FOYG_09468)
FOYG_12303	366.403	731.662	764.378	Ture	-0.997746	1.06086	0.0631092	hypothetical protein(FOYG_12303)
FOYG_07345	2.34666	3.27973	3.36277	Ture	-0.482968	0.51904	0.0360718	origin recognition complex subunit 1(FOYG_07345)
FOYG_09822	12.7129	13.3267	13.3814	Ture	-0.0680351	0.0739413	0.00590627	hypothetical protein(FOYG_09822)
FOYG_03067	20.9015	37.9209	39.4599	Ture	-0.859387	0.916782	0.0573955	hypothetical protein(FOYG_03067)
FOYG_06586	614.405	808.726	826.532	Ture	-0.396461	0.42788	0.0314182	hypothetical protein(FOYG_06586)
FOYG_02498	1.59086	2.13396	2.18586	Ture	-0.423727	0.458397	0.0346698	hypothetical protein(FOYG_02498)
FOYG_09127	0.0001	0.0176567	0.019324	Ture	-7.46407	7.59425	0.130181	hypothetical protein(FOYG_09127)
FOYG_10715	0.0001	22.9649	25.2302	Ture	-17.8091	17.9448	0.13572	uncharacterized protein(FOYG_10715)
FOYG_01209	140.124	201.312	207.478	Ture	-0.522735	0.566254	0.0435194	hypothetical protein(FOYG_01209)
FOYG_09197	0.0001	0.208557	0.229599	Ture	-11.0262	11.1649	0.138673	hypothetical protein(FOYG_09197)
FOYG_14514	0.949133	1.90485	2.02924	Ture	-1.005	1.09626	0.091262	hypothetical protein(FOYG_14514)
FOYG_16038	0.0001	0.42859	0.48395	Ture	-12.0654	12.2406	0.175259	hypothetical protein(FOYG_16038)
FOYG_02035	0.0294977	0.045895	0.0479783	Ture	-0.637736	0.701782	0.0640461	hypothetical protein(FOYG_02035)
FOYG_03141	8.23931	12.2541	12.7627	Ture	-0.572674	0.63134	0.0586663	hypothetical protein(FOYG_03141)
FOYG_04701	64.9792	129.843	138.062	Ture	-0.998724	1.08727	0.0885471	golgi apparatus membrane protein TVP18(FOYG_04701)
FOYG_13435	34.813	43.7368	44.8487	Ture	-0.329223	0.365442	0.0362186	hypothetical protein(FOYG_13435)
FOYG_07821	57.9407	271.699	298.218	Ture	-2.22936	2.36372	0.134357	None
FOYG_09632	12.5893	39.0253	42.2933	Ture	-1.63221	1.74823	0.116017	None
FOYG_02880	44.5751	65.2609	68.1108	Ture	-0.549982	0.611646	0.0616642	proteasome subunit beta type-2(FOYG_02880)
FOYG_11720	0.0001	0.135442	0.154159	Ture	-10.4035	10.5902	0.186744	uncharacterized protein(FOYG_11720)
FOYG_15605	2.33704	3.62866	3.81028	Ture	-0.634752	0.705215	0.0704628	hypothetical protein(FOYG_15605)
FOYG_16427	103.2	137.412	142.202	Ture	-0.41307	0.462507	0.0494365	hypothetical protein(FOYG_16427)
FOYG_15694	0.056007	0.402938	0.449041	Ture	-2.84688	3.00317	0.15629	hypothetical protein(FOYG_15694)
FOYG_03965	0.47161	2.14058	2.36744	Ture	-2.18234	2.32767	0.145329	hypothetical protein(FOYG_03965)
FOYG_16567	0.0001	0.393861	0.447013	Ture	-11.9435	12.1261	0.182631	None
FOYG_02310	96.5892	115.391	118.192	Ture	-0.256595	0.291201	0.0346057	hypothetical protein(FOYG_02310)
FOYG_03557	39.687	98.373	107.09	Ture	-1.3096	1.43209	0.122495	hypothetical protein(FOYG_03557)
FOYG_14807	0.949998	39.6358	45.4465	Ture	-5.38274	5.5801	0.197366	hypothetical protein(FOYG_14807)
FOYG_13663	0.139275	0.318029	0.345111	Ture	-1.19123	1.30913	0.117899	hypothetical protein(FOYG_13663)
FOYG_14613	0.126012	0.804053	0.906475	Ture	-2.67373	2.84671	0.172977	hypothetical protein(FOYG_14613)
FOYG_12360	24.5655	34.6102	36.0468	Ture	-0.494563	0.553237	0.0586738	hypothetical protein(FOYG_12360)
FOYG_03951	0.0001	0.25935	0.29753	Ture	-11.3407	11.5388	0.198135	hypothetical protein(FOYG_03951)
FOYG_11794	0.0001	0.0404647	0.0463947	Ture	-8.66052	8.85782	0.197296	uncharacterized protein(FOYG_11794)
FOYG_09293	0.0001	5.01243	5.74135	Ture	-15.6132	15.8091	0.19588	hypothetical protein(FOYG_09293)
FOYG_13006	0.0001	0.015399	0.0176347	Ture	-7.26669	7.46227	0.195578	hypothetical protein(FOYG_13006)
FOYG_02784	0.663432	1.61054	1.76404	Ture	-1.27952	1.41086	0.131339	None
FOYG_06803	35.0469	48.2851	50.462	Ture	-0.46229	0.52591	0.0636196	hypothetical protein(FOYG_06803)
FOYG_12217	1.55863	1.73164	1.75992	Ture	-0.151859	0.17523	0.0233706	hypothetical protein(FOYG_12217)
FOYG_12725	17.846	45.5033	49.8551	Ture	-1.35037	1.48214	0.131772	hypothetical protein(FOYG_12725)
FOYG_14291	5.96046	11.2498	12.0901	Ture	-0.916403	1.02033	0.103927	hypothetical protein(FOYG_14291)
FOYG_05539	0.254659	2.26375	2.57119	Ture	-3.15207	3.3358	0.183723	hypothetical protein(FOYG_05539)
FOYG_17451	0.0001	0.117482	0.13566	Ture	-10.1982	10.4058	0.207559	hypothetical protein(FOYG_17451)
FOYG_07088	68.405	76.7162	78.6945	Ture	-0.165429	0.202161	0.0367316	hypothetical protein(FOYG_07088)
FOYG_09416	26.3277	51.6346	57.6577	Ture	-0.971755	1.13093	0.159176	hypothetical protein(FOYG_09416)
FOYG_03911	4.45968	7.15978	7.79872	Ture	-0.682973	0.806295	0.123323	None
FOYG_00540	2.521	8.89868	10.4021	Ture	-1.81959	2.0448	0.225206	hypothetical protein(FOYG_00540)
FOYG_03021	11.7287	15.7809	16.7359	Ture	-0.428132	0.512899	0.0847669	hypothetical protein(FOYG_03021)
FOYG_07755	1.57803	2.08618	2.20374	Ture	-0.402738	0.481828	0.0790905	None
FOYG_10708	0.0510823	5.07241	6.2472	Ture	-6.6337	6.93424	0.300538	uncharacterized protein(FOYG_10708)
FOYG_12752	19.4808	22.4102	23.094	Ture	-0.202099	0.245461	0.0433622	hypothetical protein(FOYG_12752)
FOYG_08580	3.02669	16.4245	19.5474	Ture	-2.44004	2.69117	0.251128	hypothetical protein(FOYG_08580)
FOYG_13079	0.477771	1.34333	1.545	Ture	-1.49143	1.69322	0.201792	hypothetical protein(FOYG_13079)
FOYG_16739	0.312316	0.714769	0.8085	Ture	-1.19447	1.37224	0.177771	hypothetical protein(FOYG_16739)
FOYG_06881	88.3255	102.769	106.335	Ture	-0.218503	0.267718	0.0492154	hypothetical protein(FOYG_06881)
FOYG_08212	182.544	484.552	559.268	Ture	-1.4084	1.61529	0.206888	hypothetical protein(FOYG_08212)
FOYG_01862	38.7249	57.3066	61.9507	Ture	-0.56544	0.677859	0.112419	hypothetical protein(FOYG_01862)
FOYG_13081	0.0001	0.0271203	0.033847	Ture	-8.08323	8.40288	0.319653	hypothetical protein(FOYG_13081)
FOYG_01565	68.9828	80.4839	83.2502	Ture	-0.222464	0.271216	0.0487528	3-isopropylmalate dehydrogenase(FOYG_01565)
FOYG_10342	0.0214137	0.107592	0.128366	Ture	-2.32896	2.58366	0.254697	hypothetical protein(FOYG_10342)
FOYG_06251	9.45481	23.4086	26.802	Ture	-1.30792	1.50322	0.195303	hypothetical protein(FOYG_06251)
FOYG_01228	19.0725	26.0471	27.7546	Ture	-0.449624	0.541233	0.0916083	hypothetical protein(FOYG_01228)
FOYG_04716	4.4742	9.12312	10.2583	Ture	-1.0279	1.19708	0.169185	hypothetical protein(FOYG_04716)
FOYG_06694	21.7384	26.0642	27.1903	Ture	-0.261823	0.322846	0.0610234	hypothetical protein(FOYG_06694)
FOYG_11077	0.180899	0.286548	0.313824	Ture	-0.663588	0.794769	0.131181	uncharacterized protein(FOYG_11077)
FOYG_01142	56.1977	72.9133	77.2123	Ture	-0.375671	0.458321	0.0826495	hypothetical protein(FOYG_01142)
FOYG_04224	17.6937	31.1059	34.5608	Ture	-0.813956	0.965903	0.151947	hypothetical protein(FOYG_04224)
FOYG_08640	79.7792	95.8205	99.8654	Ture	-0.264322	0.323972	0.0596497	hypothetical protein(FOYG_08640)
FOYG_01480	52.4634	60.6042	62.686	Ture	-0.208106	0.256831	0.0487249	RuvB-like helicase 1(FOYG_01480)
FOYG_07301	0.920968	1.54652	1.70663	Ture	-0.747805	0.889927	0.142121	None
FOYG_00319	10.3162	15.28	16.5419	Ture	-0.566741	0.68122	0.114479	hypothetical protein(FOYG_00319)
FOYG_09352	202.764	443.42	504.799	Ture	-1.12887	1.31591	0.187035	hypothetical protein(FOYG_09352)
FOYG_12012	0.0899413	0.319356	0.381942	Ture	-1.82811	2.0863	0.25819	hypothetical protein(FOYG_12012)
FOYG_13971	0.0001	0.194445	0.247997	Ture	-10.9251	11.2761	0.350961	hypothetical protein(FOYG_13971)
FOYG_14218	0.058428	0.472171	0.586013	Ture	-3.01458	3.3262	0.311624	hypothetical protein(FOYG_14218)
FOYG_10716	0.0001	16.0305	20.4821	Ture	-17.2905	17.644	0.353538	None
FOYG_14414	1.52824	3.84442	4.48606	Ture	-1.33089	1.55358	0.222684	hypothetical protein(FOYG_14414)
FOYG_14616	1.01002	4.37928	5.27072	Ture	-2.11631	2.38362	0.267308	None
FOYG_01924	91.4225	139.19	151.72	Ture	-0.606437	0.730793	0.124356	None
FOYG_15413	19.8491	45.0049	51.6284	Ture	-1.18101	1.37909	0.198085	cyanamide hydratase(FOYG_15413)
FOYG_07522	2.01582	4.8947	5.65208	Ture	-1.27986	1.48742	0.20756	hypothetical protein(FOYG_07522)
FOYG_14413	0.404777	1.77624	2.13683	Ture	-2.13363	2.40027	0.266642	hypothetical protein(FOYG_14413)
FOYG_08715	275.341	338.328	355.311	Ture	-0.297206	0.367864	0.0706573	C-5 sterol desaturase(FOYG_08715)
FOYG_09459	37.1318	51.1345	54.9004	Ture	-0.461641	0.564161	0.10252	hypothetical protein(FOYG_09459)
FOYG_00738	21.7539	101.676	122.974	Ture	-2.22463	2.49901	0.274372	hypothetical protein(FOYG_00738)
FOYG_14465	1.06448	3.79961	4.52944	Ture	-1.83571	2.08919	0.25348	scytalone dehydratase(FOYG_14465)
FOYG_08776	4.34649	4.636	4.71359	Ture	-0.0930314	0.116975	0.0239433	hypothetical protein(FOYG_08776)
FOYG_09844	0.109932	0.393816	0.469926	Ture	-1.84091	2.09582	0.254913	None
FOYG_14133	1.32308	17.839	22.2521	Ture	-3.75306	4.07197	0.318906	hypothetical protein(FOYG_14133)
FOYG_14240	54.2533	429.954	530.442	Ture	-2.9864	3.28941	0.303012	hypothetical protein(FOYG_14240)
FOYG_06454	305.748	474.283	503.483	Ture	-0.633406	0.719603	0.0861973	hypothetical protein(FOYG_06454)
FOYG_03954	0.206651	0.384298	0.414911	Ture	-0.895029	1.00561	0.110578	hypothetical protein(FOYG_03954)
FOYG_11376	41.4549	51.2732	52.9646	Ture	-0.30666	0.353486	0.0468258	cell wall integrity and stress response component(FOYG_11376)
FOYG_00537	0.243603	0.46801	0.507442	Ture	-0.942004	1.05871	0.116706	hypothetical protein(FOYG_00537)
FOYG_07867	33.4998	45.1457	47.193	Ture	-0.430437	0.49442	0.0639835	hypothetical protein(FOYG_07867)
FOYG_07209	31.7663	48.6639	51.6206	Ture	-0.615356	0.70045	0.0850939	DNA-directed RNA polymerase II subunit RPB7(FOYG_07209)
FOYG_13527	0.190227	0.627405	0.703777	Ture	-1.72168	1.8874	0.165721	hypothetical protein(FOYG_13527)
FOYG_11763	0.039201	0.904145	1.04848	Ture	-4.52759	4.74127	0.213673	uncharacterized protein(FOYG_11763)
FOYG_12818	3.4078	9.65294	10.6951	Ture	-1.50213	1.65003	0.147904	mannosyl-oligosaccharide alpha-1,2-mannosidase(FOYG_12818)
FOYG_12269	28.1193	57.3986	62.3248	Ture	-1.02945	1.14824	0.11879	long-chain acyl-CoA synthetase(FOYG_12269)
FOYG_04287	8.64499	12.9857	13.7124	Ture	-0.586993	0.665544	0.0785509	hypothetical protein(FOYG_04287)
FOYG_10694	0.162652	0.373381	0.408728	Ture	-1.19886	1.32935	0.130493	None
FOYG_05905	0.224939	0.836102	0.93951	Ture	-1.89415	2.06237	0.16823	hypothetical protein(FOYG_05905)
FOYG_14809	0.0001	0.173599	0.202961	Ture	-10.7615	10.987	0.225444	endo-1,4-beta-xylanase C(FOYG_14809)
FOYG_16446	70.6333	110.859	117.746	Ture	-0.650308	0.737259	0.0869508	hypothetical protein(FOYG_16446)
FOYG_06551	123.586	231.849	250.326	Ture	-0.907668	1.01829	0.110622	undecaprenyl diphosphate synthase(FOYG_06551)
FOYG_14279	0.0001	0.027326	0.0319727	Ture	-8.09413	8.3207	0.226565	rhamnogalacturonate lyase C(FOYG_14279)
FOYG_00940	65.7207	129.414	141.245	Ture	-0.977578	1.10378	0.126204	hypothetical protein(FOYG_00940)
FOYG_05297	8.60919	13.0267	13.8487	Ture	-0.59752	0.685798	0.088278	hypothetical protein(FOYG_05297)
FOYG_08664	3.20041	12.5754	14.3217	Ture	-1.97427	2.16188	0.187606	hypothetical protein(FOYG_08664)
FOYG_06737	674.309	1151.41	1241.12	Ture	-0.771913	0.880159	0.108246	hypothetical protein(FOYG_06737)
FOYG_10840	51.7365	65.9271	68.6143	Ture	-0.349687	0.407326	0.0576388	None
FOYG_02882	298.086	551.964	598.288	Ture	-0.888849	1.00511	0.116264	None
FOYG_08453	35.6473	47.1816	49.2809	Ture	-0.404432	0.467236	0.0628039	hypothetical protein(FOYG_08453)
FOYG_07087	48.7555	57.5023	59.1034	Ture	-0.238054	0.277674	0.0396194	hypothetical protein(FOYG_07087)
FOYG_16609	60.9697	67.0521	68.1704	Ture	-0.137189	0.161051	0.0238623	hypothetical protein(FOYG_16609)
FOYG_10207	31.2798	33.3018	33.6602	Ture	-0.0903703	0.105813	0.0154431	hypothetical protein(FOYG_10207)
FOYG_02662	248.299	334.352	349.729	Ture	-0.429288	0.494157	0.0648692	hypothetical protein(FOYG_02662)
FOYG_05966	15.1039	18.9671	19.661	Ture	-0.328578	0.380421	0.0518426	hypothetical protein(FOYG_05966)
FOYG_11038	1.57224	2.8892	3.12561	Ture	-0.87785	0.991318	0.113469	calcium binding protein 39(FOYG_11038)
FOYG_03906	0.0001	0.00935467	0.0112273	Ture	-6.54761	6.81087	0.263257	hypothetical protein(FOYG_03906)
FOYG_14503	0.0001	0.052048	0.062594	Ture	-9.0237	9.28988	0.266182	None
FOYG_10573	0.0001	0.0209227	0.0250847	Ture	-7.70892	7.97066	0.261739	uncharacterized protein(FOYG_10573)
FOYG_15074	0.0001	0.0169963	0.0203987	Ture	-7.40908	7.67233	0.263251	hypothetical protein(FOYG_15074)
FOYG_03948	0.514856	0.735478	0.778514	Ture	-0.514514	0.596555	0.0820408	hypothetical protein(FOYG_03948)
FOYG_16512	0.0364157	0.093091	0.104098	Ture	-1.35408	1.51531	0.161229	taurine dioxygenase(FOYG_16512)
FOYG_08968	0.608818	1.46573	1.63235	Ture	-1.26753	1.42286	0.155331	hypothetical protein(FOYG_08968)
FOYG_09210	0.547207	0.804752	0.854884	Ture	-0.556458	0.643643	0.0871844	hypothetical protein(FOYG_09210)
FOYG_05002	2.88515	3.75141	3.9216	Ture	-0.37879	0.442799	0.0640099	hypothetical protein(FOYG_05002)
FOYG_12381	29.5001	45.6864	48.89	Ture	-0.631044	0.728817	0.0977727	hypothetical protein(FOYG_12381)
FOYG_14521	0.49388	1.04359	1.15241	Ture	-1.07932	1.22242	0.143099	hypothetical protein(FOYG_14521)
FOYG_07735	11.4537	22.7169	25.0728	Ture	-0.987954	1.13031	0.142356	hypothetical protein(FOYG_07735)
FOYG_03637	1222.9	1514.81	1576.29	Ture	-0.308831	0.366224	0.0573936	hypothetical protein(FOYG_03637)
FOYG_14495	0.191566	1.00782	1.18042	Ture	-2.39532	2.62339	0.22807	None
FOYG_12245	48.4049	88.1885	96.7968	Ture	-0.865436	0.999805	0.13437	hypothetical protein(FOYG_12245)
FOYG_16553	1.6193	24.1679	29.0431	Ture	-3.89965	4.16476	0.265104	hypothetical protein(FOYG_16553)
FOYG_09111	309.131	478.069	513.965	Ture	-0.629001	0.733452	0.104451	hypothetical protein(FOYG_09111)
FOYG_04269	93.8085	299.295	343.267	Ture	-1.67378	1.87154	0.197761	hypothetical protein(FOYG_04269)
FOYG_01897	0.0282223	0.088608	0.101546	Ture	-1.6506	1.84722	0.19662	murein transglycosylase(FOYG_01897)
FOYG_10090	196.935	399.322	442.694	Ture	-1.01984	1.16859	0.148756	hypothetical protein(FOYG_10090)
FOYG_07093	30.0949	44.2529	47.3724	Ture	-0.556253	0.654528	0.0982756	hypothetical protein(FOYG_07093)
FOYG_14789	0.430893	0.646127	0.693499	Ture	-0.584489	0.686564	0.102075	hypothetical protein(FOYG_14789)
FOYG_07610	0.0330113	0.139992	0.163405	Ture	-2.08431	2.30742	0.223107	hypothetical protein(FOYG_07610)
FOYG_15363	417.929	708.123	771.822	Ture	-0.760742	0.88501	0.124267	hypothetical protein(FOYG_15363)
FOYG_10593	0.027942	0.105327	0.122656	Ture	-1.91436	2.13411	0.219751	uncharacterized protein(FOYG_10593)
FOYG_13760	19.519	69.3209	80.4009	Ture	-1.82841	2.04233	0.21392	hypothetical protein(FOYG_13760)
FOYG_01255	20.6375	27.8056	29.4352	Ture	-0.430107	0.512274	0.0821666	None
FOYG_11866	1.94516	3.31763	3.62742	Ture	-0.770267	0.899058	0.128791	hypothetical protein(FOYG_11866)
FOYG_08895	1.01755	1.95209	2.02043	Ture	-0.939928	0.989566	0.0496382	hypothetical protein(FOYG_08895)
FOYG_04517	0.665371	1.70604	1.77645	Ture	-1.35842	1.41677	0.0583525	hypothetical protein(FOYG_04517)
FOYG_00491	41.9129	56.5087	57.5219	Ture	-0.43108	0.456717	0.0256366	CAMK protein kinase(FOYG_00491)
FOYG_16143	0.0730487	0.103048	0.105133	Ture	-0.496382	0.525281	0.0288992	hypothetical protein(FOYG_16143)
FOYG_06232	88.8922	146.848	150.817	Ture	-0.724191	0.762674	0.0384837	hypothetical protein(FOYG_06232)
FOYG_16047	0.023061	2.08677	2.22902	Ture	-6.49967	6.59481	0.0951435	hypothetical protein(FOYG_16047)
FOYG_06390	0.124089	0.408984	0.43259	Ture	-1.72067	1.80162	0.0809558	None
FOYG_00882	0.0901913	0.147958	0.152579	Ture	-0.714124	0.758493	0.0443688	hypothetical protein(FOYG_00882)
FOYG_16458	12.3943	14.5283	14.7	Ture	-0.229183	0.246136	0.0169525	hypothetical protein(FOYG_16458)
FOYG_12817	0.049793	0.24617	0.262198	Ture	-2.30564	2.39664	0.0910018	hypothetical protein(FOYG_12817)
FOYG_13876	0.0001	0.0945797	0.102245	Ture	-9.88539	9.99782	0.112433	hypothetical protein(FOYG_13876)
FOYG_06779	1227.44	1646.47	1679.43	Ture	-0.423719	0.452322	0.0286031	hypothetical protein(FOYG_06779)
FOYG_00507	1.4385	2.29159	2.35898	Ture	-0.671776	0.713595	0.0418188	hypothetical protein(FOYG_00507)
FOYG_01386	80.7365	99.4297	100.91	Ture	-0.300455	0.32178	0.0213251	hypothetical protein(FOYG_01386)
FOYG_04902	311.469	426.963	435.868	Ture	-0.455021	0.484803	0.0297815	ferrochelatase(FOYG_04902)
FOYG_02771	0.088353	0.199917	0.20845	Ture	-1.17805	1.23835	0.0603003	None
FOYG_12648	25.0973	36.7197	37.6042	Ture	-0.549022	0.583362	0.0343404	GPN-loop GTPase(FOYG_12648)
FOYG_09815	0.132878	0.254416	0.262046	Ture	-0.937087	0.979716	0.0426288	hypothetical protein(FOYG_09815)
FOYG_12606	5.42925	10.6986	11.0356	Ture	-0.978595	1.02334	0.0447473	None
FOYG_14243	0.0306617	0.0516037	0.0529563	Ture	-0.751037	0.788367	0.0373297	hypothetical protein(FOYG_14243)
FOYG_07923	16.1657	21.0945	21.3659	Ture	-0.383932	0.402375	0.0184429	homoserine kinase(FOYG_07923)
FOYG_08332	73.9418	83.0468	83.5618	Ture	-0.167534	0.176452	0.00891854	hypothetical protein(FOYG_08332)
FOYG_10916	258.164	323.179	326.826	Ture	-0.324049	0.340238	0.0161887	uncharacterized protein(FOYG_10916)
FOYG_08594	288.762	302.526	303.326	Ture	-0.0671792	0.0709918	0.00381258	hypothetical protein(FOYG_08594)
FOYG_04836	6.42929	9.72142	9.91836	Ture	-0.596506	0.625441	0.0289346	hypothetical protein(FOYG_04836)
FOYG_07041	1.07679	1.36341	1.38063	Ture	-0.340485	0.358593	0.0181079	None
FOYG_12346	0.0499	0.0944683	0.0968093	Ture	-0.920791	0.956106	0.0353153	hypothetical protein(FOYG_12346)
FOYG_16659	0.0001	0.18166	0.190843	Ture	-10.827	10.8982	0.0711428	hypothetical protein(FOYG_16659)
FOYG_05261	37.877	63.697	64.7804	Ture	-0.749906	0.774238	0.024332	hypothetical protein(FOYG_05261)
FOYG_14075	0.0169893	0.0479117	0.0492097	Ture	-1.49575	1.53431	0.0385647	hypothetical protein(FOYG_14075)
FOYG_01690	111.963	140.874	142.14	Ture	-0.331381	0.344282	0.0129003	4-hydroxyphenylpyruvate dioxygenase(FOYG_01690)
FOYG_09120	0.417208	1.05203	1.08015	Ture	-1.33433	1.3724	0.0380622	hypothetical protein(FOYG_09120)
FOYG_09783	53.7636	86.3377	87.7855	Ture	-0.683362	0.707354	0.0239923	signal transducing adaptor molecule(FOYG_09783)
FOYG_06952	1.46774	5.86908	6.08311	Ture	-1.99954	2.05122	0.0516758	None
FOYG_09099	0.0001	0.0907513	0.0949547	Ture	-9.82578	9.8911	0.0653201	hypothetical protein(FOYG_09099)
FOYG_14285	1.5373	8.73291	9.06	Ture	-2.50606	2.55911	0.0530484	hypothetical protein(FOYG_14285)
FOYG_14775	0.128764	0.550119	0.569284	Ture	-2.09501	2.14442	0.0494057	hypothetical protein(FOYG_14775)
FOYG_01263	52.8873	72.7062	73.1413	Ture	-0.459158	0.467766	0.00860776	altered inheritance-mitochondria protein 24, mitochondrial(FOYG_01263)
FOYG_09882	50.6394	77.8919	78.5149	Ture	-0.621211	0.632706	0.0114944	hypothetical protein(FOYG_09882)
FOYG_11825	0.0001	0.108167	0.111225	Ture	-10.079	10.1193	0.0402119	hypothetical protein(FOYG_11825)
FOYG_13576	0.40859	0.944416	0.958514	Ture	-1.20877	1.23014	0.0213765	hypothetical protein(FOYG_13576)
FOYG_11396	22.3496	31.1814	31.4023	Ture	-0.480439	0.490625	0.0101863	3-ketoacyl-CoA reductase(FOYG_11396)
FOYG_15918	38.1912	104.437	106.101	Ture	-1.45132	1.47413	0.0228114	hypothetical protein(FOYG_15918)
FOYG_10392	0.364442	5.32975	5.51456	Ture	-3.87031	3.91949	0.0491773	alcohol dehydrogenase(FOYG_10392)
FOYG_15323	0.0161337	0.120955	0.124872	Ture	-2.90633	2.9523	0.0459718	hypothetical protein(FOYG_15323)
FOYG_04465	0.292426	0.337571	0.33931	Ture	-0.20712	0.214535	0.00741582	hypothetical protein(FOYG_04465)
FOYG_07587	0.0536567	0.0915337	0.093011	Ture	-0.770545	0.793644	0.0230989	hypothetical protein(FOYG_07587)
FOYG_05724	1.28244	1.75672	1.77332	Ture	-0.453997	0.467562	0.0135645	hypothetical protein(FOYG_05724)
FOYG_02096	0.161173	0.27141	0.27516	Ture	-0.751863	0.771658	0.0197951	hypothetical protein(FOYG_02096)
FOYG_05141	103.745	223.183	227.152	Ture	-1.10518	1.13062	0.0254344	hypothetical protein(FOYG_05141)
FOYG_02032	1.45548	2.96297	3.01112	Ture	-1.02555	1.04881	0.0232585	hypothetical protein(FOYG_02032)
FOYG_06100	1.23073	1.91025	1.93038	Ture	-0.634242	0.649362	0.0151204	None
FOYG_00318	322.725	504.246	509.838	Ture	-0.643824	0.659734	0.0159104	protein hob3(FOYG_00318)
FOYG_14697	0.0001	0.0768143	0.0791497	Ture	-9.58523	9.62844	0.0432077	hypothetical protein(FOYG_14697)
FOYG_05268	183.809	364.594	365.486	Ture	-0.988085	0.991613	0.00352853	bud emergence protein 1(FOYG_05268)
FOYG_16464	200.005	415.947	416.863	Ture	-1.05636	1.05954	0.00317674	hypothetical protein(FOYG_16464)
FOYG_05593	3.39976	15.2786	15.3076	Ture	-2.16801	2.17074	0.00273072	hypothetical protein(FOYG_05593)
FOYG_06460	23.9655	41.5478	41.5941	Ture	-0.793812	0.795418	0.00160593	peptidyl-prolyl cis-trans isomerase H(FOYG_06460)
FOYG_10332	0.0001	0.017959	0.0179737	Ture	-7.48856	7.48974	0.00117773	MFS transporter, SP family, general alpha glucoside:H+ symporter(FOYG_10332)
FOYG_15248	0.341041	0.517079	0.517355	Ture	-0.600438	0.601209	0.000770788	hypothetical protein(FOYG_15248)
FOYG_05791	0.0001	0.148344	0.149425	Ture	-10.5347	10.5452	0.010475	hypothetical protein(FOYG_05791)
FOYG_00256	43.7281	45.5263	45.5403	Ture	-0.0581412	0.0585848	0.000443581	hypothetical protein(FOYG_00256)
FOYG_08823	24.2655	34.6388	34.7184	Ture	-0.513481	0.516791	0.00330982	hypothetical protein(FOYG_08823)
FOYG_02959	203.714	437.684	440.211	Ture	-1.10335	1.11166	0.0083061	ubiquitin-conjugating enzyme E2 W(FOYG_02959)
FOYG_15032	0.249783	0.381658	0.383039	Ture	-0.611608	0.616818	0.0052096	hypothetical protein(FOYG_15032)
FOYG_09913	2.12235	2.85268	2.85979	Ture	-0.426654	0.430242	0.00358809	NAD-dependent aldehyde dehydrogenase(FOYG_09913)
FOYG_04459	8.55796	14.0527	14.1076	Ture	-0.715509	0.721133	0.00562417	DNA excision repair protein ERCC-1(FOYG_04459)
FOYG_13117	4.68515	13.2164	13.3023	Ture	-1.49616	1.5055	0.00934441	hypothetical protein(FOYG_13117)
FOYG_03099	0.0001	0.00547267	0.00554567	Ture	-5.77417	5.79329	0.0191169	None
FOYG_04421	0.812258	1.34899	1.35589	Ture	-0.731875	0.739229	0.00735372	hypothetical protein(FOYG_04421)
FOYG_15622	36.6516	64.8316	65.2689	Ture	-0.822822	0.832521	0.00969921	hypothetical protein(FOYG_15622)
FOYG_09890	0.0001	0.777356	0.79144	Ture	-12.9244	12.9503	0.0259033	hypothetical protein(FOYG_09890)
FOYG_04106	58.7054	133.934	135.245	Ture	-1.18996	1.20401	0.0140495	hypothetical protein(FOYG_04106)
FOYG_08659	32.1571	37.2531	37.3392	Ture	-0.212222	0.215551	0.00332896	hypothetical protein(FOYG_08659)
FOYG_04875	0.0001	0.266271	0.436918	Ture	-11.3787	12.0931	0.714465	hypothetical protein(FOYG_04875)
FOYG_10434	2.92191	4.3465	5.26068	Ture	-0.572942	0.848335	0.275393	hypothetical protein(FOYG_10434)
FOYG_14494	0.0001	0.04302	0.0706217	Ture	-8.74886	9.46397	0.715103	hypothetical protein(FOYG_14494)
FOYG_02751	61.5388	67.5105	71.3553	Ture	-0.133617	0.213525	0.0799081	hypothetical protein(FOYG_02751)
FOYG_09206	2.95542	3.89683	4.50332	Ture	-0.398939	0.607626	0.208688	hypothetical protein(FOYG_09206)
FOYG_12338	26.0942	27.1062	27.7582	Ture	-0.0548922	0.0891812	0.034289	hypothetical protein(FOYG_12338)
FOYG_05083	4.39005	11.2219	15.6669	Ture	-1.354	1.83541	0.481412	hypothetical protein(FOYG_05083)
FOYG_06461	2.70157	4.34147	5.41021	Ture	-0.684387	1.00189	0.317501	None
FOYG_14534	0.367296	1.88316	2.87089	Ture	-2.35814	2.96648	0.608344	hypothetical protein(FOYG_14534)
FOYG_06082	13.451	19.8363	23.9694	Ture	-0.560428	0.833482	0.273054	nicotinate phosphoribosyltransferase(FOYG_06082)
FOYG_06135	151.877	216.86	258.875	Ture	-0.513858	0.769352	0.255494	hypothetical protein(FOYG_06135)
FOYG_08905	0.122942	0.177673	0.213023	Ture	-0.531244	0.793029	0.261785	hypothetical protein(FOYG_08905)
FOYG_14701	0.0001	0.208253	0.338234	Ture	-11.0241	11.7238	0.699682	hypothetical protein(FOYG_14701)
FOYG_06482	115.56	143.927	161.527	Ture	-0.316705	0.483134	0.166429	hypothetical protein(FOYG_06482)
FOYG_12089	0.438595	0.731376	0.913295	Ture	-0.737724	1.05819	0.320469	arylsulfatase(FOYG_12089)
FOYG_14064	0.295795	0.497461	0.623986	Ture	-0.749986	1.07692	0.326931	hypothetical protein(FOYG_14064)
FOYG_13176	0.0264507	0.133735	0.201197	Ture	-2.338	2.92724	0.589234	hypothetical protein(FOYG_13176)
FOYG_15011	3.16599	9.1257	12.8707	Ture	-1.52728	2.02336	0.496085	hypothetical protein(FOYG_15011)
FOYG_04176	0.728497	1.27342	1.61782	Ture	-0.805716	1.15106	0.345343	hypothetical protein(FOYG_04176)
FOYG_11797	5.13135	7.38897	8.81595	Ture	-0.526036	0.780778	0.254742	uncharacterized protein(FOYG_11797)
FOYG_07718	4.15854	13.1475	18.8597	Ture	-1.66064	2.18116	0.520521	hypothetical protein(FOYG_07718)
FOYG_15895	0.048739	0.109008	0.147314	Ture	-1.16128	1.59574	0.434462	hypothetical protein(FOYG_15895)
FOYG_08295	54.1667	64.2611	70.665	Ture	-0.246541	0.38359	0.137049	[acyl-carrier-protein] S-malonyltransferase(FOYG_08295)
FOYG_12851	0.335131	1.65676	2.49441	Ture	-2.30557	2.8959	0.590331	hypothetical protein(FOYG_12851)
FOYG_07725	0.692247	0.81198	0.881962	Ture	-0.230158	0.349431	0.119273	alcohol dehydrogenase(FOYG_07725)
FOYG_06041	5.11944	7.3904	8.71433	Ture	-0.529668	0.767404	0.237736	hypothetical protein(FOYG_06041)
FOYG_08041	8.84485	9.75295	10.2822	Ture	-0.141001	0.217237	0.0762355	hypothetical protein(FOYG_08041)
FOYG_04199	2.20844	2.51736	2.69852	Ture	-0.188887	0.289143	0.100255	hypothetical protein(FOYG_04199)
FOYG_02743	6.38936	8.52348	9.77731	Ture	-0.415772	0.613767	0.197995	hypothetical protein(FOYG_02743)
FOYG_10640	9.26992	13.2785	15.6371	Ture	-0.518462	0.754344	0.235882	uncharacterized protein(FOYG_10640)
FOYG_08260	76.399	91.1394	99.6691	Ture	-0.254521	0.383593	0.129071	hypothetical protein(FOYG_08260)
FOYG_03283	89.2176	147.065	180.281	Ture	-0.721052	1.01485	0.293797	hypothetical protein(FOYG_03283)
FOYG_14580	1.44732	3.02473	3.92592	Ture	-1.06343	1.43965	0.376224	hypothetical protein(FOYG_14580)
FOYG_06766	0.00532433	0.010896	0.0142957	Ture	-1.03313	1.42491	0.391779	hypothetical protein(FOYG_06766)
FOYG_11340	34.5489	43.8791	49.5542	Ture	-0.344894	0.520368	0.175474	uncharacterized protein(FOYG_11340)
FOYG_16483	117.762	160.876	187.516	Ture	-0.450081	0.671142	0.221061	hypothetical protein(FOYG_16483)
FOYG_14246	0.755411	1.85797	2.53777	Ture	-1.29839	1.74823	0.449833	hypothetical protein(FOYG_14246)
FOYG_14267	9.97891	54.5229	81.9857	Ture	-2.44991	3.03842	0.588511	hypothetical protein(FOYG_14267)
FOYG_07242	19.1919	23.4865	26.1268	Ture	-0.291335	0.445028	0.153694	hypothetical protein(FOYG_07242)
FOYG_08876	36.1217	51.2305	60.5148	Ture	-0.504134	0.744421	0.240287	hypothetical protein(FOYG_08876)
FOYG_04069	1.05191	1.67123	2.05042	Ture	-0.667898	0.962905	0.295007	3-oxoacyl-[acyl-carrier protein] reductase(FOYG_04069)
FOYG_00988	4.85968	8.57386	10.8504	Ture	-0.819082	1.15881	0.339727	hypothetical protein(FOYG_00988)
FOYG_12167	15.4617	20.0709	22.8981	Ture	-0.376413	0.566533	0.19012	hypothetical protein(FOYG_12167)
FOYG_06957	160.287	181.704	194.426	Ture	-0.180932	0.27856	0.0976276	NADH dehydrogenase(FOYG_06957)
FOYG_04835	11.8403	24.0799	31.3724	Ture	-1.02412	1.40579	0.381667	hypothetical protein(FOYG_04835)
FOYG_16323	16.9086	20.8621	23.2238	Ture	-0.303127	0.45785	0.154723	hypothetical protein(FOYG_16323)
FOYG_04882	12.8582	15.3052	16.7836	Ture	-0.25133	0.384359	0.133029	GPN-loop GTPase(FOYG_04882)
FOYG_09476	4.86081	10.7983	14.3632	Ture	-1.15153	1.56311	0.411575	hypothetical protein(FOYG_09476)
FOYG_11726	0.178608	0.209692	0.22839	Ture	-0.23148	0.354705	0.123225	uncharacterized protein(FOYG_11726)
FOYG_10047	69.9468	107.662	128.353	Ture	-0.622182	0.875782	0.2536	hypothetical protein(FOYG_10047)
FOYG_00723	88.7144	174.48	221.713	Ture	-0.975826	1.32145	0.345627	MFS transporter, metabolite:H+ symporter(FOYG_00723)
FOYG_07990	0.430283	1.0348	1.36742	Ture	-1.26599	1.6681	0.402109	hypothetical protein(FOYG_07990)
FOYG_02544	41.6699	68.5114	83.1181	Ture	-0.717337	0.996156	0.278819	hypothetical protein(FOYG_02544)
FOYG_13034	0.0001	0.196899	0.303941	Ture	-10.9432	11.5696	0.626335	hypothetical protein(FOYG_13034)
FOYG_10671	0.023909	0.229177	0.341222	Ture	-3.26084	3.83509	0.57425	uncharacterized protein(FOYG_10671)
FOYG_02306	0.0001	0.2675	0.413392	Ture	-11.3853	12.0133	0.627975	hypothetical protein(FOYG_02306)
FOYG_07599	1.43081	2.04365	2.37788	Ture	-0.514317	0.732846	0.218528	hypothetical protein(FOYG_07599)
FOYG_12321	13.3004	28.2082	36.2613	Ture	-1.08464	1.44696	0.362317	hypothetical protein(FOYG_12321)
FOYG_12291	13.808	20.2816	23.793	Ture	-0.554664	0.785032	0.230367	hypothetical protein(FOYG_12291)
FOYG_12382	1.4607	2.06416	2.39092	Ture	-0.49889	0.710905	0.212016	None
FOYG_06683	74.7021	128.86	158.863	Ture	-0.786586	1.08856	0.301973	hypothetical protein(FOYG_06683)
FOYG_16133	0.0001	0.509334	0.792157	Ture	-12.3144	12.9516	0.637176	hypothetical protein(FOYG_16133)
FOYG_08156	38.5042	54.5344	63.4261	Ture	-0.502153	0.720063	0.21791	guanine nucleotide-binding protein alpha-2 subunit(FOYG_08156)
FOYG_08241	27.9898	49.4108	61.2967	Ture	-0.819929	1.13091	0.310983	hypothetical protein(FOYG_08241)
FOYG_07580	0.0001	0.185632	0.289345	Ture	-10.8582	11.4986	0.640346	acetyl-CoA acyltransferase(FOYG_07580)
FOYG_07854	1.43532	2.11099	2.48861	Ture	-0.55655	0.793973	0.237423	hypothetical protein(FOYG_07854)
FOYG_12556	1.02597	2.05904	2.63737	Ture	-1.00498	1.36211	0.357127	None
FOYG_01130	204.344	440.641	572.853	Ture	-1.1086	1.48717	0.378564	hypothetical protein(FOYG_01130)
FOYG_13123	0.862	1.13232	1.28356	Ture	-0.39352	0.574387	0.180866	hypothetical protein(FOYG_13123)
FOYG_12219	0.936339	2.03947	2.65385	Ture	-1.12309	1.50298	0.379889	hypothetical protein(FOYG_12219)
FOYG_01846	0.0262973	0.14055	0.204289	Ture	-2.4181	2.95762	0.539522	hypothetical protein(FOYG_01846)
FOYG_06176	120.008	157.699	178.723	Ture	-0.394047	0.574598	0.180552	peptidyl-prolyl cis-trans isomerase, mitochondrial(FOYG_06176)
FOYG_10720	1.90279	14.1599	21.1061	Ture	-2.89562	3.47147	0.575854	beta-N-acetylhexosaminidase(FOYG_10720)
FOYG_16436	5.92379	25.5814	36.7527	Ture	-2.11051	2.63326	0.522754	PiT family inorganic phosphate transporter(FOYG_16436)
FOYG_15799	5.26131	16.4705	22.785	Ture	-1.64639	2.11459	0.468197	hypothetical protein(FOYG_15799)
FOYG_03895	0.0540583	0.148559	0.201617	Ture	-1.45845	1.89903	0.440584	hypothetical protein(FOYG_03895)
FOYG_15826	18.1372	35.6256	45.4544	Ture	-0.973965	1.32547	0.351508	hypothetical protein(FOYG_15826)
FOYG_07627	0.338925	1.27241	1.77181	Ture	-1.90853	2.38618	0.477653	serine/threonine protein kinase(FOYG_07627)
FOYG_15053	0.145005	0.522685	0.724303	Ture	-1.84984	2.32049	0.470651	hypothetical protein(FOYG_15053)
FOYG_05181	0.447224	0.80246	0.990131	Ture	-0.843431	1.14662	0.303189	hypothetical protein(FOYG_05181)
FOYG_11188	57.8523	70.6006	77.3316	Ture	-0.287306	0.418683	0.131376	uncharacterized protein(FOYG_11188)
FOYG_08625	20.3971	25.8654	28.7656	Ture	-0.34266	0.495979	0.153319	sulfite reductase (ferredoxin)(FOYG_08625)
FOYG_09839	325.956	408.727	452.623	Ture	-0.32646	0.473634	0.147174	vesicle-associated membrane protein 4(FOYG_09839)
FOYG_07781	10.8587	16.1566	18.9702	Ture	-0.573269	0.804879	0.23161	hypothetical protein(FOYG_07781)
FOYG_07812	27.2284	33.8693	37.3969	Ture	-0.314866	0.457807	0.14294	STE/STE11/CDC15 protein kinase(FOYG_07812)
FOYG_05194	11.0748	12.9377	13.9023	Ture	-0.224295	0.328034	0.103739	hypothetical protein(FOYG_05194)
FOYG_09152	1.29263	2.73988	3.49176	Ture	-1.08381	1.43365	0.34984	hypothetical protein(FOYG_09152)
FOYG_08185	2.58796	4.72332	5.84414	Ture	-0.867987	1.17518	0.307188	hypothetical protein(FOYG_08185)
FOYG_11981	230.04	401.318	490.857	Ture	-0.80286	1.09342	0.290557	hypothetical protein(FOYG_11981)
FOYG_00613	0.90444	1.36022	1.59883	Ture	-0.588747	0.821921	0.233174	hypothetical protein(FOYG_00613)
FOYG_09108	0.0001	0.038278	0.058258	Ture	-8.58037	9.18631	0.605941	hypothetical protein(FOYG_09108)
FOYG_04104	27.1654	57.4894	72.3078	Ture	-1.08153	1.41238	0.330855	oxidoreductase(FOYG_04104)
FOYG_14192	0.630767	1.30204	1.63152	Ture	-1.0456	1.37104	0.325438	hypothetical protein(FOYG_14192)
FOYG_02586	7.86332	11.664	13.5272	Ture	-0.568852	0.782656	0.213804	hypothetical protein(FOYG_02586)
FOYG_12069	3.24395	5.95953	7.29031	Ture	-0.877448	1.16823	0.290782	hypothetical protein(FOYG_12069)
FOYG_14590	0.388204	0.543246	0.619616	Ture	-0.484793	0.674561	0.189768	hypothetical protein(FOYG_14590)
FOYG_01292	0.630411	1.37983	1.74854	Ture	-1.13013	1.47178	0.341653	None
FOYG_14704	0.171738	0.28204	0.336284	Ture	-0.715688	0.969469	0.253782	hypothetical protein(FOYG_14704)
FOYG_07572	0.0001	0.178252	0.266177	Ture	-10.7997	11.3782	0.578472	hypothetical protein(FOYG_07572)
FOYG_02870	52.5393	56.6539	58.6885	Ture	-0.108778	0.159682	0.0509041	CMGC/CDK/CRK7 protein kinase(FOYG_02870)
FOYG_14310	0.0231233	0.218808	0.315716	Ture	-3.24225	3.77121	0.528961	xyloglucanase(FOYG_14310)
FOYG_00572	9.80399	12.219	13.4461	Ture	-0.317683	0.455751	0.138068	acetyltransferase(FOYG_00572)
FOYG_14489	28.7477	42.1728	49.0014	Ture	-0.552867	0.769379	0.216512	hypothetical protein(FOYG_14489)
FOYG_06473	101.065	211.627	268.119	Ture	-1.06624	1.4076	0.341354	hypothetical protein(FOYG_06473)
FOYG_05404	0.0001	0.103147	0.156024	Ture	-10.0105	10.6076	0.597061	hypothetical protein(FOYG_05404)
FOYG_05978	25.7174	39.854	47.1026	Ture	-0.631979	0.873061	0.241082	hypothetical protein(FOYG_05978)
FOYG_12077	33.4934	46.8436	53.6868	Ture	-0.483973	0.68069	0.196717	peptidyl-prolyl cis-trans isomerase-like 4(FOYG_12077)
FOYG_09154	0.347153	0.777895	0.992177	Ture	-1.16401	1.51503	0.351022	hypothetical protein(FOYG_09154)
FOYG_01530	24.1207	51.9021	65.7442	Ture	-1.10552	1.44659	0.34107	hypothetical protein(FOYG_01530)
FOYG_09460	8.86241	13.8503	16.3362	Ture	-0.64415	0.882303	0.238153	hypothetical protein(FOYG_09460)
FOYG_06816	0.629827	2.20296	2.98795	Ture	-1.80642	2.24613	0.43971	None
FOYG_16223	121.737	168.429	191.714	Ture	-0.46837	0.655187	0.186817	hypothetical protein(FOYG_16223)
FOYG_03346	4.61563	7.53949	9.00725	Ture	-0.70794	0.964559	0.256619	hypothetical protein(FOYG_03346)
FOYG_16684	4.682	6.83096	7.91898	Ture	-0.544963	0.758189	0.213226	hypothetical protein(FOYG_16684)
FOYG_04848	21.1728	32.74	38.5774	Ture	-0.628843	0.865544	0.236701	hypothetical protein(FOYG_04848)
FOYG_11331	58.7477	68.9221	74.052	Ture	-0.230435	0.334008	0.103573	uncharacterized protein(FOYG_11331)
FOYG_00253	10.1272	12.0359	13.5696	Ture	-0.249115	0.422142	0.173027	hypothetical protein(FOYG_00253)
FOYG_09172	6.20586	8.54548	10.4331	Ture	-0.46153	0.749467	0.287937	hypothetical protein(FOYG_09172)
FOYG_00423	55.7442	59.2733	62.091	Ture	-0.0885614	0.155563	0.0670018	hypothetical protein(FOYG_00423)
FOYG_09513	3.62745	6.39631	8.59778	Ture	-0.818284	1.24501	0.426724	None
FOYG_06963	21.8779	24.5478	26.6752	Ture	-0.166114	0.286024	0.119911	transcription initiation factor TFIID subunit 7(FOYG_06963)
FOYG_13367	0.0001	0.069765	0.125255	Ture	-9.44636	10.2907	0.844293	None
FOYG_04649	224.452	285.97	335.874	Ture	-0.349454	0.581511	0.232058	hypothetical protein(FOYG_04649)
FOYG_10496	0.165232	0.196291	0.22149	Ture	-0.248501	0.422749	0.174248	hypothetical protein(FOYG_10496)
FOYG_02990	7.07828	13.2473	18.2664	Ture	-0.904227	1.36772	0.463492	hypothetical protein(FOYG_02990)
FOYG_03760	0.0001	0.094202	0.170742	Ture	-9.87961	10.7376	0.857988	hypothetical protein(FOYG_03760)
FOYG_06227	21.3724	26.7969	31.2178	Ture	-0.326316	0.546618	0.220302	protein SYM1(FOYG_06227)
FOYG_09960	20.0886	26.3205	31.4018	Ture	-0.389809	0.64447	0.254661	hypothetical protein(FOYG_09960)
FOYG_02928	0.0770473	0.218516	0.335469	Ture	-1.50392	2.12236	0.618443	pre-mRNA-splicing ATP-dependent RNA helicase PRP28(FOYG_02928)
FOYG_11429	41.4015	49.4078	56.0566	Ture	-0.255055	0.4372	0.182145	GMP synthase (glutamine-hydrolysing)(FOYG_11429)
FOYG_04212	0.0001	0.0342707	0.062594	Ture	-8.42083	9.28988	0.86905	None
FOYG_15806	0.0001	0.0717637	0.131149	Ture	-9.48711	10.357	0.869885	hypothetical protein(FOYG_15806)
FOYG_13049	0.716513	1.13641	1.48156	Ture	-0.665421	1.04805	0.38263	hypothetical protein(FOYG_13049)
FOYG_07581	0.0498327	0.20578	0.334322	Ture	-2.04594	2.74607	0.700136	hypothetical protein(FOYG_07581)
FOYG_14245	0.181463	73.0432	133.027	Ture	-8.65293	9.51783	0.864897	hypothetical protein(FOYG_14245)
FOYG_08303	2.03611	4.3497	6.2423	Ture	-1.0951	1.61626	0.52116	hypothetical protein(FOYG_08303)
FOYG_16718	0.119644	0.650024	1.0842	Ture	-2.44174	3.17981	0.738072	hypothetical protein(FOYG_16718)
FOYG_11060	1.85937	2.60284	3.21286	Ture	-0.485275	0.789043	0.303768	uncharacterized protein(FOYG_11060)
FOYG_00825	0.0001	0.116332	0.211593	Ture	-10.184	11.0471	0.863046	hypothetical protein(FOYG_00825)
FOYG_09936	182.613	224.399	258.651	Ture	-0.297277	0.502222	0.204945	hypothetical protein(FOYG_09936)
FOYG_03116	40.4967	45.303	49.7373	Ture	-0.161803	0.296526	0.134724	hypothetical protein(FOYG_03116)
FOYG_11002	1.29978	5.23763	8.85907	Ture	-2.01065	2.76889	0.758241	uncharacterized protein(FOYG_11002)
FOYG_11978	180.133	854.002	1474.19	Ture	-2.24518	3.03279	0.787613	carbonic anhydrase(FOYG_11978)
FOYG_00342	137.862	400.775	641.534	Ture	-1.53957	2.21831	0.678733	lysophospholipase(FOYG_00342)
FOYG_12795	5.18538	10.4299	15.2296	Ture	-1.00821	1.55436	0.54615	hypothetical protein(FOYG_12795)
FOYG_14474	7.98543	10.9345	13.6168	Ture	-0.45345	0.769942	0.316492	hypothetical protein(FOYG_14474)
FOYG_16153	0.761092	0.956828	1.13534	Ture	-0.330188	0.576987	0.246799	hypothetical protein(FOYG_16153)
FOYG_02399	0.38784	0.821483	1.20974	Ture	-1.08277	1.64117	0.558396	dihydroxy-acid dehydratase(FOYG_02399)
FOYG_01596	0.0917687	3.5695	6.67329	Ture	-5.28158	6.18425	0.902677	hypothetical protein(FOYG_01596)
FOYG_02562	7.35957	9.69804	11.7812	Ture	-0.398072	0.678798	0.280727	ADP-ribosylation factor-like 2(FOYG_02562)
FOYG_09304	0.0201577	0.475855	0.888338	Ture	-4.56112	5.46171	0.900588	hypothetical protein(FOYG_09304)
FOYG_08039	42.3804	54.0981	64.7209	Ture	-0.352181	0.610835	0.258654	hypothetical protein(FOYG_08039)
FOYG_06858	7.2048	8.73097	10.115	Ture	-0.277184	0.489465	0.212281	hypothetical protein(FOYG_06858)
FOYG_08036	273.645	426.893	565.869	Ture	-0.641567	1.04816	0.406596	hypothetical protein(FOYG_08036)
FOYG_01775	0.12982	0.375164	0.595939	Ture	-1.53101	2.19865	0.667642	hypothetical protein(FOYG_01775)
FOYG_06934	132.966	199.551	259.486	Ture	-0.585697	0.9646	0.378903	hypothetical protein(FOYG_06934)
FOYG_07311	1.64664	1.95773	2.23867	Ture	-0.249658	0.443116	0.193458	hypothetical protein(FOYG_07311)
FOYG_10817	1.72737	3.12929	4.39396	Ture	-0.857257	1.34695	0.489689	uncharacterized protein(FOYG_10817)
FOYG_11258	1.73113	6.1356	10.0051	Ture	-1.82549	2.53095	0.705463	uncharacterized protein(FOYG_11258)
FOYG_05434	328.637	483.367	619.517	Ture	-0.556625	0.914649	0.358023	hypothetical protein(FOYG_05434)
FOYG_16451	35.3769	49.2778	61.5042	Ture	-0.478133	0.797878	0.319746	Ca2+:H+ antiporter(FOYG_16451)
FOYG_11278	2.84669	5.05788	7.01083	Ture	-0.829249	1.3003	0.471053	None
FOYG_14130	1.94229	4.56665	6.87813	Ture	-1.23338	1.82426	0.590881	hypothetical protein(FOYG_14130)
FOYG_16309	22.616	36.3112	48.3874	Ture	-0.683069	1.09729	0.414218	hypothetical protein(FOYG_16309)
FOYG_03547	105.536	133.816	158.6	Ture	-0.342517	0.587658	0.245142	CMGC/CDK protein kinase(FOYG_03547)
FOYG_10003	4.61134	6.66023	8.45548	Ture	-0.530386	0.8747	0.344314	aminopeptidase(FOYG_10003)
FOYG_01223	1.55619	5.37101	8.70451	Ture	-1.78717	2.48374	0.69657	hypothetical protein(FOYG_01223)
FOYG_04623	3.05354	3.35109	3.61134	Ture	-0.134147	0.242049	0.107902	hypothetical protein(FOYG_04623)
FOYG_14185	0.382679	1.20701	1.92555	Ture	-1.65723	2.33106	0.673827	hypothetical protein(FOYG_14185)
FOYG_06191	6.04786	9.62783	12.739	Ture	-0.670786	1.07476	0.40397	hypothetical protein(FOYG_06191)
FOYG_00919	1.45739	3.7016	5.65562	Ture	-1.34476	1.95629	0.611536	hypothetical protein(FOYG_00919)
FOYG_02545	52.286	66.7957	79.4188	Ture	-0.353331	0.603057	0.249725	RP/EB family microtubule-associated protein(FOYG_02545)
FOYG_15015	0.023279	0.164465	0.287289	Ture	-2.82068	3.6254	0.804723	hypothetical protein(FOYG_15015)
FOYG_07853	0.137707	0.235727	0.318383	Ture	-0.775519	1.20916	0.433645	hypothetical protein(FOYG_07853)
FOYG_11867	6.3754	11.5903	15.9883	Ture	-0.862331	1.32643	0.464094	hypothetical protein(FOYG_11867)
FOYG_01713	21.3252	26.4886	30.8577	Ture	-0.312813	0.533071	0.220258	hypothetical protein(FOYG_01713)
FOYG_07139	24.4086	30.3316	35.3388	Ture	-0.313436	0.533867	0.22043	hypothetical protein(FOYG_07139)
FOYG_05440	11.529	38.8171	61.7513	Ture	-1.75143	2.4212	0.669774	hypothetical protein(FOYG_05440)
FOYG_07279	54.6659	63.6799	71.2443	Ture	-0.220199	0.382134	0.161935	glucose-6-phosphate 1-dehydrogenase(FOYG_07279)
FOYG_11443	130.557	240.323	332.221	Ture	-0.880296	1.34747	0.46717	potassium/sodium efflux P-type ATPase, fungal-type(FOYG_11443)
FOYG_02447	0.167284	0.221695	0.267185	Ture	-0.40628	0.675542	0.269263	hypothetical protein(FOYG_02447)
FOYG_11481	0.141424	0.417805	0.648827	Ture	-1.5628	2.1978	0.635005	uncharacterized protein(FOYG_11481)
FOYG_14146	0.0612267	0.382123	0.660248	Ture	-2.64181	3.43078	0.78897	galactonate dehydratase(FOYG_14146)
FOYG_14665	0.913634	2.47474	3.82025	Ture	-1.43759	2.06398	0.62639	hypothetical protein(FOYG_14665)
FOYG_02592	8.36701	21.3933	32.6529	Ture	-1.35438	1.96443	0.610052	exportin-T(FOYG_02592)
FOYG_06504	0.0400663	0.101739	0.154996	Ture	-1.34441	1.95177	0.607363	None
FOYG_09595	3.72097	4.28892	4.77109	Ture	-0.204939	0.358643	0.153704	ubiquitin carboxyl-terminal hydrolase L3(FOYG_09595)
FOYG_06325	42.8077	57.7912	70.5293	Ture	-0.43298	0.720352	0.287372	L-iditol 2-dehydrogenase(FOYG_06325)
FOYG_07883	9.823	16.9686	23.0461	Ture	-0.788634	1.23029	0.441655	hypothetical protein(FOYG_07883)
FOYG_13141	6.93971	11.8856	16.1037	Ture	-0.776266	1.21444	0.438179	hypothetical protein(FOYG_13141)
FOYG_01084	2273.1	2695.07	3054.62	Ture	-0.245661	0.426327	0.180666	hypothetical protein(FOYG_01084)
FOYG_15607	0.0251967	0.0748983	0.117262	Ture	-1.5717	2.21843	0.64673	hypothetical protein(FOYG_15607)
FOYG_06944	519.832	969.651	1354.31	Ture	-0.899421	1.38144	0.482022	hypothetical protein(FOYG_06944)
FOYG_10018	5.05952	7.15107	8.93698	Ture	-0.499159	0.820786	0.321627	hypothetical protein(FOYG_10018)
FOYG_09209	1.19169	2.10098	2.87716	Ture	-0.818049	1.27163	0.453579	hypothetical protein(FOYG_09209)
FOYG_14295	1.22372	2.17315	2.98343	Ture	-0.828522	1.28571	0.457184	hypothetical protein(FOYG_14295)
FOYG_04209	0.0001	0.0848143	0.142137	Ture	-9.72816	10.4731	0.744899	hypothetical protein(FOYG_04209)
FOYG_00527	259.951	412.396	515.35	Ture	-0.66579	0.98731	0.32152	hypothetical protein(FOYG_00527)
FOYG_03694	0.055673	0.0977853	0.126237	Ture	-0.81264	1.18108	0.368441	hypothetical protein(FOYG_03694)
FOYG_05824	0.220657	0.398571	0.517527	Ture	-0.853033	1.22983	0.376796	beta-galactosidase(FOYG_05824)
FOYG_12302	6.3475	10.8604	13.8772	Ture	-0.774816	1.12846	0.353645	hypothetical protein(FOYG_12302)
FOYG_07148	2.71557	4.33775	5.42587	Ture	-0.675692	0.998601	0.322909	None
FOYG_15193	285.695	345.069	384.92	Ture	-0.27241	0.430084	0.157674	lysophospholipase(FOYG_15193)
FOYG_03357	6.85375	13.2896	17.6175	Ture	-0.955328	1.36204	0.406715	hypothetical protein(FOYG_03357)
FOYG_10617	0.0001	0.53005	0.886792	Ture	-12.3719	13.1144	0.742467	None
FOYG_12240	23.0337	27.3109	30.1539	Ture	-0.24573	0.388601	0.142871	hypothetical protein(FOYG_12240)
FOYG_13826	0.0001	0.19253	0.320236	Ture	-10.9109	11.6449	0.734051	hypothetical protein(FOYG_13826)
FOYG_09568	255.619	293.041	317.725	Ture	-0.197105	0.313783	0.116677	hypothetical protein(FOYG_09568)
FOYG_03216	25.0375	32.4351	37.3058	Ture	-0.373466	0.575311	0.201845	hypothetical protein(FOYG_03216)
FOYG_11310	11.5926	22.7846	30.1537	Ture	-0.974857	1.37914	0.404279	peroxisomal biogenesis factor 6(FOYG_11310)
FOYG_08315	3.68254	6.15427	7.77295	Ture	-0.740887	1.07776	0.336874	hypothetical protein(FOYG_08315)
FOYG_13632	0.0635577	0.170779	0.240979	Ture	-1.42599	1.92277	0.496782	None
FOYG_02789	40.6613	53.3956	61.7631	Ture	-0.393067	0.603091	0.210024	hypothetical protein(FOYG_02789)
FOYG_16134	0.0398917	0.250088	0.387995	Ture	-2.64827	3.28188	0.633604	hypothetical protein(FOYG_16134)
FOYG_05635	36.5612	79.5559	109.445	Ture	-1.12165	1.58183	0.460171	hypothetical protein(FOYG_05635)
FOYG_15866	1.26929	6.63176	10.3616	Ture	-2.38537	3.02915	0.64378	hypothetical protein(FOYG_15866)
FOYG_02551	17.546	24.6959	29.6605	Ture	-0.493125	0.757396	0.264271	hypothetical protein(FOYG_02551)
FOYG_06389	11.208	13.4054	14.9299	Ture	-0.258278	0.413668	0.15539	peptidyl-prolyl isomerase CWC27(FOYG_06389)
FOYG_05524	382.866	632.002	806.063	Ture	-0.723091	1.07405	0.350963	hypothetical protein(FOYG_05524)
FOYG_03036	0.0001	0.207948	0.352703	Ture	-11.022	11.7842	0.762233	None
FOYG_01131	24.2202	28.0218	30.6708	Ture	-0.210339	0.340657	0.130317	26S proteasome regulatory subunit N12(FOYG_01131)
FOYG_02872	13.6159	26.0901	34.7844	Ture	-0.93821	1.35315	0.41494	None
FOYG_14383	0.885938	1.83865	2.50726	Ture	-1.05337	1.50083	0.447463	hypothetical protein(FOYG_14383)
FOYG_00962	1.20953	1.6646	1.9834	Ture	-0.460728	0.713525	0.252796	hypothetical protein(FOYG_00962)
FOYG_16443	3.74602	4.46663	4.97155	Ture	-0.253829	0.408338	0.154509	triacylglycerol lipase(FOYG_16443)
FOYG_12674	1.90785	3.36202	4.38537	Ture	-0.817384	1.20075	0.38337	None
FOYG_16317	2.84002	2.97859	3.07609	Ture	-0.0687268	0.115194	0.0464672	CAMK/CAMKL/CHK1 protein kinase(FOYG_16317)
FOYG_06989	60.4089	179.873	263.861	Ture	-1.57414	2.12694	0.552801	hypothetical protein(FOYG_06989)
FOYG_15335	0.0001	0.279697	0.476355	Ture	-11.4496	12.2178	0.768171	hypothetical protein(FOYG_15335)
FOYG_01321	3.5397	4.76185	5.62423	Ture	-0.427896	0.668028	0.240133	hypothetical protein(FOYG_01321)
FOYG_12369	0.133563	0.381391	0.555976	Ture	-1.51375	2.05751	0.543754	phosphoribosylamine-glycine ligase(FOYG_12369)
FOYG_00339	921.282	1864.12	2528.72	Ture	-1.01678	1.45669	0.439911	hypothetical protein(FOYG_00339)
FOYG_11053	21.3101	33.0532	41.3342	Ture	-0.63325	0.955796	0.322547	uncharacterized protein(FOYG_11053)
FOYG_05217	32.0647	44.4875	52.973	Ture	-0.472415	0.72427	0.251855	alpha-1,2 glucosyltransferase ALG10(FOYG_05217)
FOYG_13377	0.0001	0.411082	0.692273	Ture	-12.0052	12.7571	0.751916	hypothetical protein(FOYG_13377)
FOYG_13865	11.8238	22.4101	29.6484	Ture	-0.922451	1.32626	0.403808	None
FOYG_04991	75.9288	128.891	164.894	Ture	-0.763436	1.11882	0.355382	hypothetical protein(FOYG_04991)
FOYG_09863	44.2223	48.2882	51.0503	Ture	-0.126895	0.207144	0.0802494	hypothetical protein(FOYG_09863)
FOYG_16463	24.0084	37.4532	46.5886	Ture	-0.641553	0.956439	0.314886	DNA mismatch repair protein MLH3(FOYG_16463)
FOYG_12386	105.168	173.137	219.444	Ture	-0.719221	1.06117	0.341945	phosphatidate cytidylyltransferase(FOYG_12386)
FOYG_04473	70.7683	124.072	160.412	Ture	-0.809999	1.1806	0.370604	hypothetical protein(FOYG_04473)
FOYG_15418	3.29353	3.94366	4.38696	Ture	-0.2599	0.413587	0.153687	None
FOYG_06706	1.05863	1.73026	2.19236	Ture	-0.708795	1.05029	0.341493	1-phosphatidylinositol phosphodiesterase(FOYG_06706)
FOYG_00317	58.0633	74.1757	85.2302	Ture	-0.353318	0.553736	0.200418	PTH1 family peptidyl-tRNA hydrolase(FOYG_00317)
FOYG_02910	67.0583	93.8845	112.303	Ture	-0.485471	0.74391	0.258439	NAK protein kinase(FOYG_02910)
FOYG_11689	0.221684	1.38808	2.19487	Ture	-2.64651	3.30756	0.661048	uncharacterized protein(FOYG_11689)
FOYG_12058	0.555639	2.30227	3.5107	Ture	-2.05084	2.65954	0.608697	hypothetical protein(FOYG_12058)
FOYG_03715	0.0001	0.0358197	0.060468	Ture	-8.48461	9.24003	0.75542	hypothetical protein(FOYG_03715)
FOYG_14384	0.0001	0.264636	0.447087	Ture	-11.3698	12.1263	0.756546	hypothetical protein(FOYG_14384)
FOYG_13112	0.0001	0.00624967	0.011017	Ture	-5.96571	6.78359	0.81788	hypothetical protein(FOYG_13112)
FOYG_16192	46.2922	49.1995	51.4471	Ture	-0.0878734	0.152321	0.0644479	ATP-binding cassette, subfamily G (WHITE), member 2(FOYG_16192)
FOYG_15041	47.6368	81.3058	107.516	Ture	-0.77128	1.1744	0.403123	hypothetical protein(FOYG_15041)
FOYG_04698	29.1079	34.3726	38.4668	Ture	-0.239847	0.402202	0.162354	hypothetical protein(FOYG_04698)
FOYG_11480	2.59597	4.38262	5.77107	Ture	-0.75552	1.15256	0.397044	uncharacterized protein(FOYG_11480)
FOYG_06096	0.0001	0.115722	0.205899	Ture	-10.1764	11.0077	0.831274	None
FOYG_00431	1.68262	2.34189	2.85749	Ture	-0.476966	0.764041	0.287074	None
FOYG_04989	25.4151	46.4675	62.923	Ture	-0.870538	1.3079	0.437366	hypothetical protein(FOYG_04989)
FOYG_16039	0.0001	1.27293	2.24777	Ture	-13.6359	14.4562	0.82034	hypothetical protein(FOYG_16039)
FOYG_16107	0.0393917	0.216258	0.351601	Ture	-2.45679	3.15798	0.701183	None
FOYG_07143	1.43737	2.50411	3.32358	Ture	-0.800871	1.20931	0.40844	hypothetical protein(FOYG_07143)
FOYG_08289	11.1166	15.9557	19.6869	Ture	-0.521353	0.82452	0.303167	hypothetical protein(FOYG_08289)
FOYG_03055	1.27713	1.65444	1.94506	Ture	-0.373444	0.606914	0.23347	AUR protein kinase(FOYG_03055)
FOYG_11973	709.577	1372.37	1883	Ture	-0.951639	1.408	0.456359	hypothetical protein(FOYG_11973)
FOYG_02537	0.495668	1.56453	2.37396	Ture	-1.65828	2.25985	0.601568	hypothetical protein(FOYG_02537)
FOYG_10859	0.0001	0.030897	0.054159	Ture	-8.27132	9.08106	0.809734	uncharacterized protein(FOYG_10859)
FOYG_08534	4.19055	7.37177	9.78768	Ture	-0.81487	1.22383	0.408956	hypothetical protein(FOYG_08534)
FOYG_05913	3.98131	5.42992	6.53535	Ture	-0.447689	0.715022	0.267333	None
FOYG_14511	2.29762	4.10699	5.48526	Ture	-0.837939	1.25542	0.417477	hypothetical protein(FOYG_14511)
FOYG_05327	10.2939	14.7655	17.965	Ture	-0.520449	0.803403	0.282953	murein transglycosylase(FOYG_05327)
FOYG_08602	32.3798	38.451	42.7901	Ture	-0.247928	0.402182	0.154254	hypothetical protein(FOYG_08602)
FOYG_15599	13.9562	16.5977	18.4795	Ture	-0.250074	0.405017	0.154943	CMGC/CDK/CDC2 protein kinase(FOYG_15599)
FOYG_00951	0.201894	0.303115	0.375356	Ture	-0.586266	0.89466	0.308394	None
FOYG_06906	0.0001	0.125408	0.214832	Ture	-10.2924	11.069	0.776586	hypothetical protein(FOYG_06906)
FOYG_11302	15.1448	24.7455	31.6777	Ture	-0.708342	1.06464	0.356299	uncharacterized protein(FOYG_11302)
FOYG_11054	26.9367	42.4451	53.6633	Ture	-0.656023	0.994361	0.338338	uncharacterized protein(FOYG_11054)
FOYG_02617	12.0235	16.4485	19.6521	Ture	-0.452099	0.708824	0.256726	None
FOYG_12643	4.4283	8.10763	10.7711	Ture	-0.872525	1.28234	0.409813	hypothetical protein(FOYG_12643)
FOYG_16359	16.4784	25.5357	32.0546	Ture	-0.631942	0.959961	0.328019	hypothetical protein(FOYG_16359)
FOYG_17599	0.986249	15.7461	26.3831	Ture	-3.9969	4.74152	0.744625	hypothetical protein(FOYG_17599)
FOYG_03582	112.271	148.994	175.385	Ture	-0.408271	0.643538	0.235267	hypothetical protein(FOYG_03582)
FOYG_12550	0.634974	1.33098	1.8309	Ture	-1.06772	1.52779	0.460063	carboxypeptidase D(FOYG_12550)
FOYG_08845	3.98837	12.5784	18.7409	Ture	-1.65708	2.23232	0.575241	hypothetical protein(FOYG_08845)
FOYG_11130	0.0001	0.114421	0.196336	Ture	-10.1601	10.9391	0.778966	uncharacterized protein(FOYG_11130)
FOYG_12900	7.72532	13.3414	17.5489	Ture	-0.788245	1.18372	0.39547	enniatin synthase(FOYG_12900)
FOYG_05678	0.0480707	0.11147	0.159131	Ture	-1.21342	1.72699	0.513567	hypothetical protein(FOYG_05678)
FOYG_16615	0.344904	0.652387	0.883626	Ture	-0.919532	1.35724	0.437708	hypothetical protein(FOYG_16615)
FOYG_04920	0.142958	0.248007	0.326403	Ture	-0.794793	1.19107	0.396275	None
FOYG_16132	0.0001	0.134718	0.235085	Ture	-10.3957	11.199	0.803243	hypothetical protein(FOYG_16132)
FOYG_06658	6.66817	9.37425	11.3817	Ture	-0.491412	0.771354	0.279942	hypothetical protein(FOYG_06658)
FOYG_03916	36.3555	62.8716	82.5884	Ture	-0.790235	1.18377	0.393531	hypothetical protein(FOYG_03916)
FOYG_14740	0.773484	1.33909	1.75971	Ture	-0.791804	1.18589	0.394086	hypothetical protein(FOYG_14740)
FOYG_16378	1.07349	1.61032	2.00037	Ture	-0.585043	0.897964	0.312922	hypothetical protein(FOYG_16378)
FOYG_06726	115.405	288.116	414.223	Ture	-1.31995	1.84371	0.523758	hypothetical protein(FOYG_06726)
FOYG_00696	0.0001	0.234142	0.404676	Ture	-11.1932	11.9826	0.789382	None
FOYG_10005	15.3508	22.08	26.9871	Ture	-0.524425	0.813954	0.289529	hypothetical protein(FOYG_10005)
FOYG_07833	3.18738	5.54841	7.28791	Ture	-0.799706	1.19314	0.393431	methyltransferase(FOYG_07833)
FOYG_11863	3.23956	5.66132	7.44808	Ture	-0.805342	1.20107	0.395728	hypothetical protein(FOYG_11863)
FOYG_01299	21.6648	29.6743	35.5404	Ture	-0.453859	0.714104	0.260245	mannosyl-oligosaccharide alpha-1,2-mannosidase(FOYG_01299)
FOYG_15421	262.837	576.351	805.753	Ture	-1.13278	1.61617	0.48339	hypothetical protein(FOYG_15421)
FOYG_05676	1.07863	1.7513	2.24581	Ture	-0.699234	1.05804	0.358808	hypothetical protein(FOYG_05676)
FOYG_08184	0.0546113	0.076691	0.092939	Ture	-0.489857	0.767084	0.277227	hypothetical protein(FOYG_08184)
FOYG_06304	15.4614	27.4038	36.1625	Ture	-0.825707	1.22583	0.40012	beclin 1(FOYG_06304)
FOYG_05902	4.15723	8.49304	11.6779	Ture	-1.03066	1.49008	0.459423	hypothetical protein(FOYG_05902)
FOYG_12630	0.073431	0.122583	0.158672	Ture	-0.739294	1.11159	0.372293	None
FOYG_06994	13.5542	19.4197	30.2521	Ture	-0.518783	1.1583	0.639517	cell division control protein 6(FOYG_06994)
FOYG_08040	89.2903	119.307	174.689	Ture	-0.418097	0.968215	0.550118	hypothetical protein(FOYG_08040)
FOYG_01471	5.03463	11.1128	22.3321	Ture	-1.14226	2.14916	1.0069	hypothetical protein(FOYG_01471)
FOYG_11304	3.88519	4.09475	4.48152	Ture	-0.075791	0.206005	0.130214	mesaconyl-C4 CoA hydratase(FOYG_11304)
FOYG_04316	0.0328553	0.0749027	0.152279	Ture	-1.18889	2.21252	1.02363	hypothetical protein(FOYG_04316)
FOYG_11084	52.8777	108.822	211.94	Ture	-1.04124	2.00292	0.96168	uncharacterized protein(FOYG_11084)
FOYG_05298	70.3927	85.1594	112.358	Ture	-0.274739	0.674607	0.399868	hypothetical protein(FOYG_05298)
FOYG_16426	831.044	2117.68	4487.35	Ture	-1.34949	2.43287	1.08338	hypothetical protein(FOYG_16426)
FOYG_16829	0.0297953	4.15747	11.7596	Ture	-7.12448	8.62453	1.50006	hypothetical protein(FOYG_16829)
FOYG_07765	23.4751	29.1057	39.3566	Ture	-0.310165	0.745471	0.435306	protein BTN1(FOYG_07765)
FOYG_08326	16.5026	18.3783	21.8002	Ture	-0.155313	0.401649	0.246336	hypothetical protein(FOYG_08326)
FOYG_03913	0.0001	0.0300643	0.084733	Ture	-8.23191	9.72678	1.49487	hypothetical protein(FOYG_03913)
FOYG_08341	421.444	534.908	741.911	Ture	-0.343949	0.815906	0.471956	hypothetical protein(FOYG_08341)
FOYG_11762	0.114272	0.372025	0.844958	Ture	-1.70293	2.88641	1.18348	succinate-semialdehyde dehydrogenase(FOYG_11762)
FOYG_14273	1.85346	3.34408	6.0775	Ture	-0.851389	1.71326	0.861867	None
FOYG_01949	0.403187	1.19059	2.63015	Ture	-1.56215	2.70562	1.14347	hypothetical protein(FOYG_01949)
FOYG_03641	2.16387	3.02121	4.58901	Ture	-0.48151	1.08457	0.603055	hypothetical protein(FOYG_03641)
FOYG_02915	72.4968	87.0971	113.821	Ture	-0.264708	0.650783	0.386075	hypothetical protein(FOYG_02915)
FOYG_08495	10.4719	18.3149	32.6751	Ture	-0.806499	1.64167	0.835171	hypothetical protein(FOYG_08495)
FOYG_10354	11.7771	24.9409	49.045	Ture	-1.08253	2.05812	0.97559	None
FOYG_12400	6.70262	7.53346	9.0548	Ture	-0.168587	0.433957	0.265371	hypothetical protein(FOYG_12400)
FOYG_01916	2.06505	2.58912	3.51629	Ture	-0.326282	0.767872	0.44159	hypothetical protein(FOYG_01916)
FOYG_05442	70.9325	98.6903	147.827	Ture	-0.476463	1.05939	0.582931	hypothetical protein(FOYG_05442)
FOYG_03337	4.59567	6.07623	8.70541	Ture	-0.402903	0.921638	0.518735	hypothetical protein(FOYG_03337)
FOYG_11990	3.94823	7.3773	13.4772	Ture	-0.901887	1.77124	0.869352	hypothetical protein(FOYG_11990)
FOYG_01605	7.90639	10.9443	16.3451	Ture	-0.469093	1.04777	0.578674	aspartyl-tRNA(Asn)/glutamyl-tRNA (Gln) amidotransferase subunit B(FOYG_01605)
FOYG_09179	0.066933	0.150648	0.299437	Ture	-1.17039	2.16146	0.991074	tyrosinase(FOYG_09179)
FOYG_16198	4.63591	6.62973	10.129	Ture	-0.516098	1.12756	0.611465	hypothetical protein(FOYG_16198)
FOYG_09709	7.65159	16.6405	32.4015	Ture	-1.12087	2.08223	0.961365	hypothetical protein(FOYG_09709)
FOYG_16222	45.9762	54.9994	70.819	Ture	-0.258529	0.623249	0.36472	hypothetical protein(FOYG_16222)
FOYG_11220	2.46055	3.8581	6.32334	Ture	-0.64891	1.3617	0.712794	serine/threonine-protein kinase TEL1(FOYG_11220)
FOYG_04318	21.3427	25.3807	32.4869	Ture	-0.24999	0.606113	0.356123	hypothetical protein(FOYG_04318)
FOYG_07516	0.135808	0.175388	0.245121	Ture	-0.368982	0.851928	0.482946	hypothetical protein(FOYG_07516)
FOYG_00249	0.0001	0.13552	0.381176	Ture	-10.4043	11.8962	1.49195	None
FOYG_05520	10.2579	15.9142	26.1289	Ture	-0.633576	1.3489	0.715328	hypothetical protein(FOYG_05520)
FOYG_03364	7.5678	9.50451	13.0104	Ture	-0.328738	0.781719	0.452981	None
FOYG_14711	3.4245	4.85834	7.45421	Ture	-0.504569	1.12216	0.617591	hypothetical protein(FOYG_14711)
FOYG_10481	0.04506	0.750914	2.02792	Ture	-4.05873	5.49201	1.43328	None
FOYG_13279	0.0001	0.120767	0.339142	Ture	-10.238	11.7277	1.48967	threonine aldolase(FOYG_13279)
FOYG_05309	21.4482	23.3612	26.7993	Ture	-0.123263	0.321344	0.198081	hypothetical protein(FOYG_05309)
FOYG_05444	115.241	136.819	175.584	Ture	-0.247621	0.60751	0.359889	hypothetical protein(FOYG_05444)
FOYG_08038	0.832147	1.10372	1.5916	Ture	-0.407467	0.935572	0.528105	hypothetical protein(FOYG_08038)
FOYG_02608	5.86125	7.27784	9.82796	Ture	-0.312302	0.745683	0.433381	hypothetical protein(FOYG_02608)
FOYG_12430	0.878632	1.11048	1.52769	Ture	-0.337851	0.798025	0.460175	hypothetical protein(FOYG_12430)
FOYG_03006	4.85359	9.25872	17.1789	Ture	-0.93176	1.82352	0.891756	2-dehydropantoate 2-reductase(FOYG_03006)
FOYG_02580	1.22847	1.55598	2.1451	Ture	-0.340967	0.804184	0.463217	hypothetical protein(FOYG_02580)
FOYG_14354	7.67888	12.8797	22.2334	Ture	-0.746137	1.53376	0.787625	hypothetical protein(FOYG_14354)
FOYG_07274	8.35894	11.0583	15.873	Ture	-0.403732	0.925186	0.521455	None
FOYG_01099	122.108	332.478	707.922	Ture	-1.4451	2.53543	1.09033	hypothetical protein(FOYG_01099)
FOYG_15207	1.20836	4.33199	9.90859	Ture	-1.84198	3.03563	1.19365	hypothetical protein(FOYG_15207)
FOYG_08228	10.6956	15.2876	23.4962	Ture	-0.515352	1.13541	0.620059	hypothetical protein(FOYG_08228)
FOYG_16510	8.73449	9.83675	11.8068	Ture	-0.171458	0.434819	0.263361	hypothetical protein(FOYG_16510)
FOYG_07724	0.811135	1.46997	2.64865	Ture	-0.857776	1.70724	0.849467	hypothetical protein(FOYG_07724)
FOYG_16318	16.0596	17.6427	20.4769	Ture	-0.135633	0.350559	0.214927	ubiquitin-conjugating enzyme E2 C(FOYG_16318)
FOYG_03621	36.1921	75.6277	143.998	Ture	-1.06324	1.9923	0.929061	hypothetical protein(FOYG_03621)
FOYG_09040	0.0001	114.191	312.5	Ture	-20.123	21.5754	1.45241	None
FOYG_14116	0.0001	0.263373	0.72026	Ture	-11.3629	12.8143	1.45141	hypothetical protein(FOYG_14116)
FOYG_14771	0.392734	0.981514	2.00996	Ture	-1.32146	2.35554	1.03409	hypothetical protein(FOYG_14771)
FOYG_07910	1.54048	1.92204	2.5864	Ture	-0.319261	0.747569	0.428308	A/G-specific adenine glycosylase(FOYG_07910)
FOYG_13008	0.0699583	0.129875	0.23414	Ture	-0.892556	1.7428	0.850246	hypothetical protein(FOYG_13008)
FOYG_01529	15.8163	19.0048	24.5656	Ture	-0.264951	0.635225	0.370275	None
FOYG_06800	202.879	290.951	444.431	Ture	-0.52016	1.13134	0.611183	hypothetical protein(FOYG_06800)
FOYG_00182	1.64755	2.28303	3.3656	Ture	-0.470631	1.03055	0.559917	hypothetical protein(FOYG_00182)
FOYG_16385	17.708	25.6391	39.1941	Ture	-0.533944	1.14624	0.612292	hypothetical protein(FOYG_16385)
FOYG_12566	0.722933	2.11859	4.53128	Ture	-1.55117	2.64798	1.09682	hypothetical protein(FOYG_12566)
FOYG_08319	10.2645	11.7757	14.3823	Ture	-0.198152	0.486634	0.288482	hypothetical protein(FOYG_08319)
FOYG_00753	1.18707	1.73006	2.66541	Ture	-0.543415	1.16695	0.623537	hypothetical protein(FOYG_00753)
FOYG_14272	0.757284	2.69105	6.02254	Ture	-1.82926	2.99146	1.1622	hypothetical protein(FOYG_14272)
FOYG_03193	0.0813993	0.32521	0.743442	Ture	-1.99828	3.19113	1.19285	None
FOYG_04151	5.5977	11.8524	22.5688	Ture	-1.08228	2.01143	0.929152	hypothetical protein(FOYG_04151)
FOYG_15052	0.118799	0.686785	1.66391	Ture	-2.53133	3.80798	1.27665	hypothetical protein(FOYG_15052)
FOYG_04222	14.2031	17.7766	23.9275	Ture	-0.323779	0.752467	0.428688	hypothetical protein(FOYG_04222)
FOYG_08799	2.37578	2.95403	3.94948	Ture	-0.314281	0.733262	0.418981	hypothetical protein(FOYG_08799)
FOYG_00242	0.615221	1.06322	1.8325	Ture	-0.789262	1.57464	0.785376	hypothetical protein(FOYG_00242)
FOYG_06300	18.7631	28.1081	44.1712	Ture	-0.583087	1.23521	0.652119	hypothetical protein(FOYG_06300)
FOYG_01606	33.0462	43.8209	62.0961	Ture	-0.407135	0.910017	0.502882	hypothetical protein(FOYG_01606)
FOYG_11003	2.39356	5.62668	11.1062	Ture	-1.23313	2.21414	0.981013	None
FOYG_13313	1.04596	1.51306	2.30453	Ture	-0.532643	1.13965	0.607003	ULK protein kinase(FOYG_13313)
FOYG_11399	13.2018	14.5526	16.8371	Ture	-0.140548	0.350907	0.210359	uncharacterized protein(FOYG_11399)
FOYG_11276	32.5143	45.2808	66.8834	Ture	-0.477828	1.04058	0.562748	uncharacterized protein(FOYG_11276)
FOYG_01763	9.12145	11.7687	16.2508	Ture	-0.367625	0.833171	0.465546	hypothetical protein(FOYG_01763)
FOYG_05421	33.051	41.8458	56.7336	Ture	-0.340389	0.779511	0.439122	hypothetical protein(FOYG_05421)
FOYG_11451	12.2331	17.4027	26.0903	Ture	-0.508515	1.09272	0.584201	uncharacterized protein(FOYG_11451)
FOYG_08143	13.3921	17.7101	24.9696	Ture	-0.403187	0.89879	0.495603	hypothetical protein(FOYG_08143)
FOYG_09917	19.8686	22.162	26.0186	Ture	-0.157596	0.389051	0.231455	hypothetical protein(FOYG_09917)
FOYG_04129	0.178237	0.427911	0.849303	Ture	-1.26351	2.25248	0.98897	hypothetical protein(FOYG_04129)
FOYG_05686	1.08264	1.72123	2.79927	Ture	-0.668877	1.37049	0.701615	None
FOYG_01509	4.23046	6.32926	9.86833	Ture	-0.581224	1.22199	0.64077	hypothetical protein(FOYG_01509)
FOYG_10595	27.2825	46.5175	78.9253	Ture	-0.769795	1.53251	0.762715	uncharacterized protein(FOYG_10595)
FOYG_08174	255.84	297.419	367.494	Ture	-0.217254	0.522478	0.305223	V-type proton ATPase proteolipid subunit(FOYG_08174)
FOYG_14315	1.00773	1.72971	2.94651	Ture	-0.779417	1.54789	0.768475	hypothetical protein(FOYG_14315)
FOYG_15732	1.24639	2.01927	3.28994	Ture	-0.696074	1.4003	0.704226	haloacid dehalogenase, type II(FOYG_15732)
FOYG_16504	0.64206	1.84424	3.81974	Ture	-1.52225	2.57269	1.05045	hypothetical protein(FOYG_16504)
FOYG_11469	0.0001	0.759673	2.01613	Ture	-12.8912	14.2993	1.40814	uncharacterized protein(FOYG_11469)
FOYG_11057	51.7539	75.134	113.765	Ture	-0.537798	1.13632	0.598524	peptidylprolyl isomerase(FOYG_11057)
FOYG_11446	112.753	170.673	266.393	Ture	-0.598069	1.24038	0.642315	uncharacterized protein(FOYG_11446)
FOYG_04711	25.2954	27.017	29.8532	Ture	-0.0949934	0.239009	0.144015	hypothetical protein(FOYG_04711)
FOYG_14304	0.981391	2.61303	5.30035	Ture	-1.41283	2.43319	1.02036	hypothetical protein(FOYG_14304)
FOYG_03469	0.0001	0.117732	0.311734	Ture	-10.2013	11.6061	1.40481	None
FOYG_10072	0.0725067	0.695518	1.72378	Ture	-3.2619	4.57131	1.30941	hypothetical protein(FOYG_10072)
FOYG_01931	4.05618	6.91038	11.683	Ture	-0.768646	1.52621	0.757568	L-fuculose-phosphate aldolase(FOYG_01931)
FOYG_05168	25.9324	34.5101	48.8595	Ture	-0.412263	0.913885	0.501622	mitochondrial import inner membrane translocase subunit TIM21(FOYG_05168)
FOYG_14141	1.27919	2.61619	4.85642	Ture	-1.03224	1.92466	0.892424	None
FOYG_15513	8.31515	10.0093	12.845	Ture	-0.267526	0.627396	0.35987	hypothetical protein(FOYG_15513)
FOYG_00504	11.2105	12.3073	14.1293	Ture	-0.134664	0.333843	0.199179	hypothetical protein(FOYG_00504)
FOYG_14801	1.92621	3.84801	7.04046	Ture	-0.99835	1.86991	0.871558	hypothetical protein(FOYG_14801)
FOYG_12524	31.5008	37.6264	47.8151	Ture	-0.256357	0.602081	0.345723	hypothetical protein(FOYG_12524)
FOYG_13260	0.042733	0.0884723	0.164633	Ture	-1.04988	1.94583	0.895955	hypothetical protein(FOYG_13260)
FOYG_06432	10.5661	13.307	17.4562	Ture	-0.332742	0.724299	0.391557	hypothetical protein(FOYG_06432)
FOYG_14420	12.2899	39.911	81.6994	Ture	-1.69932	2.73285	1.03354	hypothetical protein(FOYG_14420)
FOYG_05142	36.9331	42.3483	50.5331	Ture	-0.19739	0.452317	0.254927	hypothetical protein(FOYG_05142)
FOYG_11704	0.248322	1.03269	2.21725	Ture	-2.05612	3.15848	1.10236	uncharacterized protein(FOYG_11704)
FOYG_15797	10.0099	15.7573	24.4338	Ture	-0.654593	1.28746	0.632862	1-pyrroline-5-carboxylate dehydrogenase(FOYG_15797)
FOYG_12041	2.9542	4.22895	6.17437	Ture	-0.517531	1.06353	0.545994	CMGC/SRPK protein kinase(FOYG_12041)
FOYG_04472	124.815	214.826	352.051	Ture	-0.783377	1.49599	0.712616	dynactin 6(FOYG_04472)
FOYG_04871	17.9239	29.3158	46.686	Ture	-0.709795	1.38111	0.671315	large conductance mechanosensitive channel(FOYG_04871)
FOYG_08852	29.7091	63.6282	115.174	Ture	-1.09876	1.95484	0.856083	hypothetical protein(FOYG_08852)
FOYG_02627	16.9464	17.4945	18.3285	Ture	-0.0459232	0.113106	0.0671823	polyadenylation factor subunit 2(FOYG_02627)
FOYG_04068	0.274165	0.467484	0.761704	Ture	-0.769872	1.47418	0.704313	hypothetical protein(FOYG_04068)
FOYG_10440	0.0604643	0.079322	0.108028	Ture	-0.391637	0.837245	0.445608	hypothetical protein(FOYG_10440)
FOYG_01345	19.6661	43.1552	79.1145	Ture	-1.13382	2.00823	0.874407	hypothetical protein(FOYG_01345)
FOYG_03786	78.4857	137.505	228.068	Ture	-0.80898	1.53896	0.729982	hypothetical protein(FOYG_03786)
FOYG_08903	2.18125	2.58026	3.19499	Ture	-0.242363	0.550656	0.308293	hypothetical protein(FOYG_08903)
FOYG_11989	213.586	651.236	1325.59	Ture	-1.60837	2.63375	1.02538	hypothetical protein(FOYG_11989)
FOYG_12253	7.7606	9.43019	12.0008	Ture	-0.281119	0.628894	0.347776	hypothetical protein(FOYG_12253)
FOYG_13846	0.336147	1.01809	2.0678	Ture	-1.5987	2.62093	1.02223	hypothetical protein(FOYG_13846)
FOYG_06244	8.17523	11.5725	16.8214	Ture	-0.501366	1.04097	0.5396	hypothetical protein(FOYG_06244)
FOYG_13880	2.08512	3.1513	4.79915	Ture	-0.595819	1.20265	0.606829	hypothetical protein(FOYG_13880)
FOYG_09101	0.230278	0.495433	0.904554	Ture	-1.10531	1.97383	0.868517	hypothetical protein(FOYG_09101)
FOYG_00944	0.159123	0.349413	0.643234	Ture	-1.13479	2.0152	0.880411	hypothetical protein(FOYG_00944)
FOYG_06350	47.1966	57.188	72.618	Ture	-0.277028	0.621644	0.344616	hypothetical protein(FOYG_06350)
FOYG_10493	0.173254	0.408352	0.77287	Ture	-1.23692	2.15733	0.920411	alpha-glucosidase(FOYG_10493)
FOYG_03880	0.0001	0.127039	0.323673	Ture	-10.3111	11.6603	1.34927	hypothetical protein(FOYG_03880)
FOYG_04888	8.81435	11.9629	16.8413	Ture	-0.440639	0.934077	0.493438	chloride channel, other eukaryote(FOYG_04888)
FOYG_14726	1.58718	4.65271	9.40305	Ture	-1.5516	2.56666	1.01506	hypothetical protein(FOYG_14726)
FOYG_03558	70.3114	114.719	183.774	Ture	-0.706273	1.3861	0.679831	protein yop-1(FOYG_03558)
FOYG_09327	0.039871	0.093571	0.176966	Ture	-1.23072	2.15006	0.919342	hypothetical protein(FOYG_09327)
FOYG_11660	5.28404	8.92052	14.5662	Ture	-0.755487	1.46291	0.707426	uncharacterized protein(FOYG_11660)
FOYG_07837	0.260099	0.804408	1.6566	Ture	-1.62887	2.6711	1.04223	None
FOYG_09601	8.52915	12.4646	18.6217	Ture	-0.547365	1.12651	0.579149	hypothetical protein(FOYG_09601)
FOYG_16020	0.126104	0.288728	0.542982	Ture	-1.1951	2.10629	0.911191	hypothetical protein(FOYG_16020)
FOYG_01610	2.41001	2.99865	3.91567	Ture	-0.315276	0.700224	0.384948	anaphase-promoting complex subunit 1(FOYG_01610)
FOYG_13556	15.2104	20.3152	28.271	Ture	-0.417506	0.894266	0.47676	hypothetical protein(FOYG_13556)
FOYG_14186	1.87873	3.91594	7.0945	Ture	-1.0596	1.91694	0.857344	hypothetical protein(FOYG_14186)
FOYG_03255	8.6587	12.5941	18.739	Ture	-0.540523	1.11382	0.5733	phosphomannomutase(FOYG_03255)
FOYG_08789	340.929	511.057	776.797	Ture	-0.584013	1.18807	0.604055	hypothetical protein(FOYG_08789)
FOYG_05019	4.18688	7.62878	13.0563	Ture	-0.865576	1.64079	0.775219	hypothetical protein(FOYG_05019)
FOYG_15330	1.71717	2.09444	2.68786	Ture	-0.286533	0.646426	0.359894	hypothetical protein(FOYG_15330)
FOYG_07722	1.08776	2.24973	4.08025	Ture	-1.04838	1.90729	0.858906	hypothetical protein(FOYG_07722)
FOYG_12416	2.76354	4.10307	6.21192	Ture	-0.570186	1.16852	0.598336	glutathione S-transferase(FOYG_12416)
FOYG_14706	0.0827257	0.141438	0.233884	Ture	-0.773766	1.49939	0.72562	hypothetical protein(FOYG_14706)
FOYG_09921	1.35378	1.88474	2.73179	Ture	-0.47737	1.01285	0.535482	hypothetical protein(FOYG_09921)
FOYG_12665	32.0748	43.0016	60.3544	Ture	-0.422949	0.91202	0.48907	hypothetical protein(FOYG_12665)
FOYG_15055	1.08623	1.72391	2.73277	Ture	-0.666357	1.33104	0.664683	hypothetical protein(FOYG_15055)
FOYG_03007	41.5478	45.5999	52.0229	Ture	-0.134259	0.324373	0.190114	ADP-ribosylation factor-like protein 1(FOYG_03007)
FOYG_12850	0.561389	1.75452	3.64552	Ture	-1.64401	2.69905	1.05505	hypothetical protein(FOYG_12850)
FOYG_03780	0.124352	0.296048	0.573685	Ture	-1.2514	2.20583	0.954429	None
FOYG_07968	23.3748	44.9423	79.8483	Ture	-0.943121	1.77231	0.829189	hypothetical protein(FOYG_07968)
FOYG_07222	24.937	35.4627	52.4475	Ture	-0.508012	1.07258	0.564572	hypothetical protein(FOYG_07222)
FOYG_15785	2.67976	6.13993	11.725	Ture	-1.19612	2.12941	0.933289	hypothetical protein(FOYG_15785)
FOYG_08494	9.87505	12.1587	15.8491	Ture	-0.300128	0.682543	0.382415	DNA repair protein RAD5(FOYG_08494)
FOYG_02446	0.0433257	0.151712	0.326783	Ture	-1.80804	2.91504	1.10699	hypothetical protein(FOYG_02446)
FOYG_14424	3.17699	6.87167	12.8395	Ture	-1.113	2.01486	0.901862	hypothetical protein(FOYG_14424)
FOYG_03431	3.01439	5.24872	8.83611	Ture	-0.800098	1.55154	0.751445	hypothetical protein(FOYG_03431)
FOYG_11960	1.09954	5.46593	12.4829	Ture	-2.31356	3.50499	1.19142	MFS transporter, SP family, general alpha glucoside:H+ symporter(FOYG_11960)
FOYG_16333	87.3001	104.988	133.476	Ture	-0.266172	0.612531	0.346359	hypothetical protein(FOYG_16333)
FOYG_00206	26.1654	52.5193	94.9488	Ture	-1.00519	1.85949	0.854301	hypothetical protein(FOYG_00206)
FOYG_10876	6.55664	8.80385	12.4222	Ture	-0.425179	0.921896	0.496717	phosphatidylinositol glycan, class H(FOYG_10876)
FOYG_02770	15.3118	24.9201	40.4104	Ture	-0.702662	1.40008	0.697419	hypothetical protein(FOYG_02770)
FOYG_07578	1.79955	2.80716	4.43081	Ture	-0.641476	1.29994	0.65846	hypothetical protein(FOYG_07578)
FOYG_15644	2.45648	3.22229	4.45604	Ture	-0.391495	0.859172	0.467677	hypothetical protein(FOYG_15644)
FOYG_16231	227.15	319.9	471.7	Ture	-0.493971	1.05422	0.56025	mitochondrial DNA replication protein YHM2(FOYG_16231)
FOYG_02707	0.408856	0.677664	1.11627	Ture	-0.728979	1.44903	0.720046	None
FOYG_08094	0.0001	0.132256	0.348211	Ture	-10.3691	11.7657	1.39662	hypothetical protein(FOYG_08094)
FOYG_11081	31.6031	45.9383	69.3635	Ture	-0.53963	1.13411	0.594478	uncharacterized protein(FOYG_11081)
FOYG_07656	11.3308	15.9576	23.4933	Ture	-0.493991	1.052	0.558005	hypothetical protein(FOYG_07656)
FOYG_16241	1.66872	4.44008	8.94721	Ture	-1.41184	2.42269	1.01085	hypothetical protein(FOYG_16241)
FOYG_16186	0.769665	1.03295	1.46043	Ture	-0.424473	0.924095	0.499622	hypothetical protein(FOYG_16186)
FOYG_08575	0.450045	0.649418	0.972482	Ture	-0.529078	1.1116	0.582525	None
FOYG_12118	2.52874	4.83032	8.55991	Ture	-0.933701	1.75918	0.825475	biphenyl-2,3-diol 1,2-dioxygenase(FOYG_12118)
FOYG_08461	16.5497	20.1369	25.0588	Ture	-0.283036	0.598514	0.315478	inositol oxygenase(FOYG_08461)
FOYG_09017	0.0001	0.00307567	0.007156	Ture	-4.94283	6.16108	1.21825	hypothetical protein(FOYG_09017)
FOYG_02754	5.45466	6.25278	7.3427	Ture	-0.197008	0.428822	0.231813	hypothetical protein(FOYG_02754)
FOYG_11298	44.3387	48.1824	53.434	Ture	-0.119939	0.26919	0.149251	uncharacterized protein(FOYG_11298)
FOYG_00596	26.5686	43.2126	65.8947	Ture	-0.701729	1.31044	0.60871	hypothetical protein(FOYG_00596)
FOYG_10765	0.0001	0.100364	0.236894	Ture	-9.97102	11.21	1.23901	None
FOYG_14371	31.2294	44.6052	62.8178	Ture	-0.514305	1.00827	0.493962	hypothetical protein(FOYG_14371)
FOYG_04413	76.5356	83.2052	92.2108	Ture	-0.120542	0.268804	0.148262	hypothetical protein(FOYG_04413)
FOYG_07248	14.6682	17.6964	21.7773	Ture	-0.27076	0.570131	0.299371	hypothetical protein(FOYG_07248)
FOYG_09932	3.63155	6.07972	9.37929	Ture	-0.74342	1.36889	0.625474	hypothetical protein(FOYG_09932)
FOYG_07594	0.0001	0.0558563	0.131344	Ture	-9.12558	10.3591	1.23356	hypothetical protein(FOYG_07594)
FOYG_09927	37.5026	43.1648	50.823	Ture	-0.202866	0.438491	0.235625	casein kinase II subunit beta-1(FOYG_09927)
FOYG_17180	0.0001	1.87943	4.42885	Ture	-14.198	15.4346	1.23664	None
FOYG_00649	1.57457	2.72178	4.27772	Ture	-0.789594	1.44189	0.652292	hypothetical protein(FOYG_00649)
FOYG_02391	31.8763	38.2293	46.8463	Ture	-0.262194	0.555452	0.293259	None
FOYG_05126	2.66485	3.9315	5.65076	Ture	-0.561026	1.08439	0.523365	None
FOYG_03761	0.0001	0.0785943	0.185217	Ture	-9.61828	10.855	1.23672	hypothetical protein(FOYG_03761)
FOYG_08474	0.155274	0.389842	0.708461	Ture	-1.32807	2.18987	0.861801	None
FOYG_16637	3.16974	5.34719	8.41912	Ture	-0.754417	1.4093	0.654888	hypothetical protein(FOYG_16637)
FOYG_06249	902.477	1656.89	2724.71	Ture	-0.876515	1.59414	0.717624	hypothetical protein(FOYG_06249)
FOYG_12340	4.70842	5.6078	6.88045	Ture	-0.252192	0.547259	0.295066	elongator complex protein 4(FOYG_12340)
FOYG_04793	360.341	389.312	429.886	Ture	-0.111564	0.254594	0.14303	hypothetical protein(FOYG_04793)
FOYG_00399	51.1111	70.0456	96.5738	Ture	-0.45466	0.917996	0.463336	26S proteasome regulatory subunit T2(FOYG_00399)
FOYG_00936	2.5568	3.74027	5.39868	Ture	-0.548805	1.07827	0.529465	hypothetical protein(FOYG_00936)
FOYG_03084	4.02563	4.21763	4.48748	Ture	-0.067216	0.15669	0.0894736	hypothetical protein(FOYG_03084)
FOYG_15672	0.33856	0.524859	0.786254	Ture	-0.632518	1.21558	0.583064	hypothetical protein(FOYG_15672)
FOYG_11968	0.031335	0.22792	0.499579	Ture	-2.86268	3.99487	1.13218	hypothetical protein(FOYG_11968)
FOYG_07276	3.98254	6.50889	10.0025	Ture	-0.708722	1.32859	0.61987	None
FOYG_09589	41.1216	52.599	68.4663	Ture	-0.355139	0.735497	0.380358	hypothetical protein(FOYG_09589)
FOYG_05138	14.8979	16.5139	18.7393	Ture	-0.148574	0.330958	0.182384	hypothetical protein(FOYG_05138)
FOYG_14140	0.431711	1.31756	2.54062	Ture	-1.60973	2.55704	0.947316	hypothetical protein(FOYG_14140)
FOYG_08304	16.9391	32.6663	54.3602	Ture	-0.947442	1.68219	0.734747	hypothetical protein(FOYG_08304)
FOYG_10311	0.0001	0.0746413	0.177398	Ture	-9.54383	10.7928	1.24894	hypothetical protein(FOYG_10311)
FOYG_03291	0.969253	2.28832	4.129	Ture	-1.23934	2.09085	0.851504	hypothetical protein(FOYG_03291)
FOYG_08818	0.915654	1.1641	1.51087	Ture	-0.346334	0.722504	0.37617	hypothetical protein(FOYG_08818)
FOYG_14600	0.0001	0.0842243	0.201298	Ture	-9.71809	10.9751	1.25703	hypothetical protein(FOYG_14600)
FOYG_16434	6.04801	12.2677	20.9225	Ture	-1.02033	1.79053	0.770193	MFS transporter, FHS family, L-fucose permease(FOYG_16434)
FOYG_06791	49.8179	56.6327	66.0899	Ture	-0.184972	0.407765	0.222793	hypothetical protein(FOYG_06791)
FOYG_07600	6.02175	13.8674	24.7678	Ture	-1.20344	2.04021	0.836768	hypothetical protein(FOYG_07600)
FOYG_12479	2.15187	2.78776	3.67143	Ture	-0.373516	0.770754	0.397238	None
FOYG_05352	0.814278	1.59996	2.73682	Ture	-0.974443	1.74891	0.774465	hypothetical protein(FOYG_05352)
FOYG_04776	12.2262	21.3597	34.542	Ture	-0.804915	1.49837	0.693458	hypothetical protein(FOYG_04776)
FOYG_11977	6.20126	22.0937	45.0304	Ture	-1.833	2.86026	1.02726	hypothetical protein(FOYG_11977)
FOYG_06219	3.67861	7.44005	12.9086	Ture	-1.01615	1.8111	0.794953	hypothetical protein(FOYG_06219)
FOYG_11488	7.51294	13.1454	21.3296	Ture	-0.80711	1.50541	0.698296	uncharacterized protein(FOYG_11488)
FOYG_05622	0.0001	0.032812	0.0802263	Ture	-8.35808	9.64793	1.28985	hypothetical protein(FOYG_05622)
FOYG_03103	3.01807	4.19026	5.89134	Ture	-0.473411	0.964967	0.491557	hypothetical protein(FOYG_03103)
FOYG_13276	3.29265	8.9289	17.1078	Ture	-1.43923	2.37734	0.938104	beta-galactosidase(FOYG_13276)
FOYG_02578	1.06994	1.37705	1.81485	Ture	-0.364053	0.762322	0.398269	hypothetical protein(FOYG_02578)
FOYG_10897	12.6392	18.1321	25.9906	Ture	-0.520634	1.04008	0.519448	prefoldin subunit 4(FOYG_10897)
FOYG_12037	0.048011	0.0708587	0.103544	Ture	-0.561579	1.10881	0.547232	hypothetical protein(FOYG_12037)
FOYG_06922	377.077	515.741	713.711	Ture	-0.451785	0.92048	0.468695	hypothetical protein(FOYG_06922)
FOYG_10719	0.0001	1.43567	3.48683	Ture	-13.8094	15.0896	1.28019	uncharacterized protein(FOYG_10719)
FOYG_10791	8.73116	11.977	16.6304	Ture	-0.456025	0.929582	0.473557	uncharacterized protein(FOYG_10791)
FOYG_15184	0.0400463	0.343113	0.777391	Ture	-3.09894	4.2789	1.17996	hypothetical protein(FOYG_15184)
FOYG_07825	4.26096	6.3109	9.25791	Ture	-0.566669	1.11951	0.55284	hypothetical protein(FOYG_07825)
FOYG_08822	28.7342	39.7825	55.7008	Ture	-0.469368	0.954932	0.485563	hypothetical protein(FOYG_08822)
FOYG_14905	0.0001	0.0433483	0.105609	Ture	-8.75983	10.0445	1.28468	None
FOYG_08627	0.057673	0.133993	0.243825	Ture	-1.21619	2.07988	0.863692	hypothetical protein(FOYG_08627)
FOYG_10664	0.611209	6.29085	14.4626	Ture	-3.36352	4.56452	1.201	uncharacterized protein(FOYG_10664)
FOYG_10801	95.4055	113.702	140.498	Ture	-0.253108	0.558408	0.3053	uncharacterized protein(FOYG_10801)
FOYG_11321	6.2407	7.88519	10.2924	Ture	-0.337437	0.721801	0.384365	alpha-1,3-glucosyltransferase(FOYG_11321)
FOYG_04755	55.7046	59.5084	65.0627	Ture	-0.0952959	0.224035	0.128739	carbamoyl-phosphate synthase arginine-specific small chain, mitochondrial(FOYG_04755)
FOYG_03798	0.0414217	0.283557	0.637795	Ture	-2.77518	3.94464	1.16946	hypothetical protein(FOYG_03798)
FOYG_11709	2.5337	2.86419	3.34729	Ture	-0.176884	0.40175	0.224866	uncharacterized protein(FOYG_11709)
FOYG_15782	1.32435	1.73345	2.33431	Ture	-0.388355	0.817709	0.429355	hypothetical protein(FOYG_15782)
FOYG_00642	54.226	73.8792	102.776	Ture	-0.446184	0.922442	0.476258	hypothetical protein(FOYG_00642)
FOYG_06895	1.97295	2.89893	4.26063	Ture	-0.555166	1.11071	0.555545	None
FOYG_00205	0.0001	0.130847	0.323339	Ture	-10.3537	11.6588	1.30517	hypothetical protein(FOYG_00205)
FOYG_03285	1.94273	3.02102	4.61061	Ture	-0.636948	1.24687	0.609921	hypothetical protein(FOYG_03285)
FOYG_12757	227.803	317.392	450.278	Ture	-0.478479	0.983027	0.504547	hypothetical protein(FOYG_12757)
FOYG_16390	6.54815	13.6682	24.2213	Ture	-1.06167	1.88712	0.82545	hypothetical protein(FOYG_16390)
FOYG_12331	30.0764	62.6168	110.968	Ture	-1.05792	1.88343	0.825516	hypothetical protein(FOYG_12331)
FOYG_10889	13.8749	21.09	31.8305	Ture	-0.604076	1.19793	0.593854	uncharacterized protein(FOYG_10889)
FOYG_11760	0.481743	0.705449	1.0386	Ture	-0.550279	1.1083	0.558025	uncharacterized protein(FOYG_11760)
FOYG_03418	2.60425	4.87811	8.2768	Ture	-0.905454	1.66821	0.762751	hypothetical protein(FOYG_03418)
FOYG_05158	29.3805	37.3362	49.2417	Ture	-0.345717	0.745023	0.399305	actin cytoskeleton-regulatory complex protein END3(FOYG_05158)
FOYG_09871	0.051478	0.143469	0.281058	Ture	-1.47871	2.44884	0.970125	None
FOYG_06301	57.8428	70.1728	88.6935	Ture	-0.278774	0.61669	0.337916	hypothetical protein(FOYG_06301)
FOYG_16667	0.583103	2.07264	4.30511	Ture	-1.82965	2.88423	1.05458	hypothetical protein(FOYG_16667)
FOYG_11482	44.1701	179.316	353.152	Ture	-2.02136	2.99915	0.977788	uncharacterized protein(FOYG_11482)
FOYG_07003	7.86571	9.71887	12.0997	Ture	-0.305211	0.621322	0.316111	hypothetical protein(FOYG_07003)
FOYG_08219	30.9735	34.5535	39.1543	Ture	-0.1578	0.338138	0.180339	hypothetical protein(FOYG_08219)
FOYG_14337	1.30657	1.83943	2.52337	Ture	-0.493476	0.949564	0.456088	hypothetical protein(FOYG_14337)
FOYG_16337	9.86889	15.8106	23.4355	Ture	-0.679934	1.24774	0.567803	hypothetical protein(FOYG_16337)
FOYG_00965	0.706777	2.05913	3.79186	Ture	-1.54271	2.42358	0.880866	hypothetical protein(FOYG_00965)
FOYG_06897	169.036	188.003	212.331	Ture	-0.153423	0.328982	0.175559	transcription initiation factor TFIIB(FOYG_06897)
FOYG_04737	10.4405	15.4789	21.9372	Ture	-0.568105	1.07118	0.503078	hypothetical protein(FOYG_04737)
FOYG_11244	1.98593	2.85038	3.95881	Ture	-0.52134	0.995252	0.473911	uncharacterized protein(FOYG_11244)
FOYG_01537	27.5566	29.2027	31.3072	Ture	-0.0837012	0.184095	0.100394	hypothetical protein(FOYG_01537)
FOYG_09095	0.527915	0.932489	1.44935	Ture	-0.820781	1.45703	0.636247	hypothetical protein(FOYG_09095)
FOYG_11118	193.614	234.138	285.715	Ture	-0.274173	0.561392	0.287219	uncharacterized protein(FOYG_11118)
FOYG_14266	0.100147	1.63449	3.58849	Ture	-4.02865	5.16318	1.13453	hypothetical protein(FOYG_14266)
FOYG_10384	11.7006	17.1411	24.0751	Ture	-0.550873	1.04095	0.490081	hypothetical protein(FOYG_10384)
FOYG_03164	34.426	38.4909	43.6763	Ture	-0.161017	0.34335	0.182333	hypothetical protein(FOYG_03164)
FOYG_05857	0.0001	0.016247	0.036839	Ture	-7.34403	8.52509	1.18106	hypothetical protein(FOYG_05857)
FOYG_06081	7.76257	11.9716	17.255	Ture	-0.625011	1.15241	0.527396	hypothetical protein(FOYG_06081)
FOYG_14137	2.04768	6.54023	12.1911	Ture	-1.67535	2.57377	0.898415	hypothetical protein(FOYG_14137)
FOYG_14974	0.0001	0.11817	0.266722	Ture	-10.2067	11.3811	1.17447	hypothetical protein(FOYG_14974)
FOYG_02661	347.85	496.721	684.211	Ture	-0.51397	0.975977	0.462007	pH-response transcription factor pacC/RIM101(FOYG_02661)
FOYG_10695	34.7128	40.206	47.1272	Ture	-0.211945	0.441093	0.229148	uncharacterized protein(FOYG_10695)
FOYG_05439	7.52535	9.09873	11.0851	Ture	-0.273907	0.558797	0.28489	murein transglycosylase(FOYG_05439)
FOYG_11969	73.9485	268.387	514.235	Ture	-1.85972	2.79784	0.938113	None
FOYG_07265	44.513	71.6336	106.001	Ture	-0.686411	1.25178	0.565374	hypothetical protein(FOYG_07265)
FOYG_01338	18.8746	23.6321	29.6707	Ture	-0.324305	0.652594	0.32829	other hect domain ubiquitin protein ligase E3(FOYG_01338)
FOYG_12410	10.2581	21.2188	35.1426	Ture	-1.04858	1.77646	0.727881	hypothetical protein(FOYG_12410)
FOYG_16369	10.3819	14.293	19.264	Ture	-0.461232	0.891833	0.430601	mitotic-spindle organizing protein 1(FOYG_16369)
FOYG_08793	81.909	154.089	248.639	Ture	-0.911673	1.60196	0.690285	acyl-CoA thioester hydrolase(FOYG_08793)
FOYG_11967	304.618	623.309	1039.45	Ture	-1.03295	1.77075	0.737798	hypothetical protein(FOYG_11967)
FOYG_00501	15.3009	19.0158	23.8761	Ture	-0.313584	0.641954	0.32837	hypothetical protein(FOYG_00501)
FOYG_06872	14.0224	30.3152	51.6107	Ture	-1.1123	1.87993	0.767632	hypothetical protein(FOYG_06872)
FOYG_00601	21.8556	25.7686	30.8506	Ture	-0.237615	0.497296	0.259682	GPI ethanolamine phosphate transferase 1(FOYG_00601)
FOYG_11539	96.2225	119.322	149.336	Ture	-0.310414	0.63412	0.323706	vesicle-associated membrane protein 7(FOYG_11539)
FOYG_01834	88.4315	114.497	148.401	Ture	-0.372674	0.746867	0.374193	hypothetical protein(FOYG_01834)
FOYG_00149	4.26669	4.91853	5.76709	Ture	-0.205111	0.434726	0.229615	hypothetical protein(FOYG_00149)
FOYG_02350	1.9138	2.0215	2.16178	Ture	-0.0789915	0.175783	0.0967911	hypothetical protein(FOYG_02350)
FOYG_06309	0.217276	0.761103	1.46388	Ture	-1.80856	2.75219	0.943628	arylsulfatase(FOYG_06309)
FOYG_11186	56.5435	63.3265	72.0943	Ture	-0.163448	0.350524	0.187076	uncharacterized protein(FOYG_11186)
FOYG_01618	28.8944	34.6088	42.0051	Ture	-0.260349	0.539775	0.279426	hypothetical protein(FOYG_01618)
FOYG_10961	2.3015	9.1957	18.1325	Ture	-1.99838	2.97793	0.979545	uncharacterized protein(FOYG_10961)
FOYG_04020	0.0475903	0.576883	1.26263	Ture	-3.59954	4.72962	1.13008	hypothetical protein(FOYG_04020)
FOYG_08025	0.320666	0.347491	0.382246	Ture	-0.115907	0.253433	0.137526	hypothetical protein(FOYG_08025)
FOYG_12251	27.0021	35.9826	48.0206	Ture	-0.414231	0.830585	0.416353	hypothetical protein(FOYG_12251)
FOYG_04263	6.93449	14.0013	23.4105	Ture	-1.0137	1.75529	0.741596	hypothetical protein(FOYG_04263)
FOYG_01644	25.7557	32.8804	42.4029	Ture	-0.352337	0.719275	0.366938	hypothetical protein(FOYG_01644)
FOYG_08688	6.41784	8.46772	11.2087	Ture	-0.399886	0.804453	0.404568	None
FOYG_00764	0.0001	0.208603	0.486707	Ture	-11.0265	12.2488	1.22229	hypothetical protein(FOYG_00764)
FOYG_14885	0.0001	0.039842	0.0928913	Ture	-8.63815	9.8594	1.22125	hypothetical protein(FOYG_14885)
FOYG_15281	1.2317	1.47736	1.80543	Ture	-0.262371	0.551689	0.289318	beta-glucosidase(FOYG_15281)
FOYG_06163	3.63275	4.72741	6.17733	Ture	-0.379987	0.765921	0.385934	hypothetical protein(FOYG_06163)
FOYG_14539	0.382678	0.686419	1.08964	Ture	-0.842958	1.50965	0.666688	hypothetical protein(FOYG_14539)
FOYG_16077	1.32841	2.25028	3.47347	Ture	-0.760406	1.38668	0.626274	hypothetical protein(FOYG_16077)
FOYG_10063	2.0964	6.32395	11.9317	Ture	-1.59291	2.50882	0.915905	hypothetical protein(FOYG_10063)
FOYG_17181	0.138038	3.23572	7.34466	Ture	-4.55094	5.73356	1.18261	uncharacterized protein(FOYG_17181)
FOYG_02585	185.604	195.599	208.804	Ture	-0.0756695	0.169917	0.0942478	hypothetical protein(FOYG_02585)
FOYG_15484	0.103708	0.241588	0.423024	Ture	-1.22002	2.02821	0.808192	hypothetical protein(FOYG_15484)
FOYG_09075	0.303078	1.25688	2.51438	Ture	-2.05209	3.05244	1.00035	hypothetical protein(FOYG_09075)
FOYG_10106	0.579075	0.876499	1.26861	Ture	-0.598001	1.13143	0.53343	hypothetical protein(FOYG_10106)
FOYG_04619	68.0363	102.276	142.463	Ture	-0.588087	1.06621	0.478121	hypothetical protein(FOYG_04619)
FOYG_14135	0.0001	0.0923193	0.200418	Ture	-9.85049	10.9688	1.11831	glycosyl hydrolase family 10(FOYG_14135)
FOYG_11224	23.8018	29.5059	36.1952	Ture	-0.309933	0.604731	0.294798	uncharacterized protein(FOYG_11224)
FOYG_15560	7.29472	12.9172	19.5102	Ture	-0.82437	1.41931	0.594936	hypothetical protein(FOYG_15560)
FOYG_00023	0.530873	0.722545	0.946683	Ture	-0.44472	0.834515	0.389795	hypothetical protein(FOYG_00023)
FOYG_05675	0.387727	1.25401	2.26449	Ture	-1.69344	2.54608	0.852639	hypothetical protein(FOYG_05675)
FOYG_14148	0.618598	1.63258	2.81601	Ture	-1.40008	2.18658	0.786494	hypothetical protein(FOYG_14148)
FOYG_12158	0.0112903	0.0627273	0.123629	Ture	-2.47401	3.45286	0.978855	None
FOYG_03569	89.0547	121.34	159.538	Ture	-0.446295	0.84114	0.394845	hypothetical protein(FOYG_03569)
FOYG_11400	7.32031	8.50909	9.91586	Ture	-0.217099	0.437833	0.220734	uncharacterized protein(FOYG_11400)
FOYG_02252	0.0001	0.088975	0.194404	Ture	-9.79726	10.9248	1.12758	hypothetical protein(FOYG_02252)
FOYG_16112	0.0001	0.0625923	0.136708	Ture	-9.28984	10.4169	1.12704	None
FOYG_04508	0.0001	0.10293	0.224768	Ture	-10.0074	11.1342	1.12678	None
FOYG_13912	0.025745	0.0970503	0.18158	Ture	-1.91444	2.81824	0.903798	hypothetical protein(FOYG_13912)
FOYG_12258	0.0001	0.113589	0.247471	Ture	-10.1496	11.273	1.12344	hypothetical protein(FOYG_12258)
FOYG_13574	4.31409	5.48859	6.87031	Ture	-0.347381	0.671321	0.32394	hypothetical protein(FOYG_13574)
FOYG_12169	47.9318	56.3004	66.1538	Ture	-0.232164	0.464843	0.232679	hypothetical protein(FOYG_12169)
FOYG_00320	19.3049	25.9668	33.8165	Ture	-0.427702	0.808762	0.381061	hypothetical protein(FOYG_00320)
FOYG_10168	2.78681	5.44481	8.57681	Ture	-0.966266	1.62183	0.655561	hypothetical protein(FOYG_10168)
FOYG_15591	4.33795	8.37704	12.994	Ture	-0.949426	1.58276	0.633329	hypothetical protein(FOYG_15591)
FOYG_06887	163.192	180.568	200.425	Ture	-0.145977	0.296497	0.15052	hypothetical protein(FOYG_06887)
FOYG_15807	0.0001	0.135216	0.289614	Ture	-10.4011	11.4999	1.09886	hypothetical protein(FOYG_15807)
FOYG_09739	75.8891	129.548	191.075	Ture	-0.771521	1.33218	0.560657	hypothetical protein(FOYG_09739)
FOYG_09365	0.391974	1.09984	1.91288	Ture	-1.48846	2.28692	0.798459	hypothetical protein(FOYG_09365)
FOYG_09367	0.0286083	0.0741397	0.126524	Ture	-1.37381	2.1449	0.771094	hypothetical protein(FOYG_09367)
FOYG_04352	35.5987	52.6669	72.3523	Ture	-0.565075	1.02322	0.458141	MADS-box transcription factor, other eukaryote(FOYG_04352)
FOYG_08079	14.03	16.6702	19.7168	Ture	-0.248761	0.490917	0.242156	hypothetical protein(FOYG_08079)
FOYG_00013	1.27988	2.62547	4.18035	Ture	-1.03657	1.70761	0.671047	hypothetical protein(FOYG_00013)
FOYG_00150	4.67496	5.9613	7.44907	Ture	-0.350673	0.672107	0.321434	None
FOYG_00643	16.1944	20.5086	25.4972	Ture	-0.34073	0.65484	0.31411	myo-inositol-1(or 4)-monophosphatase(FOYG_00643)
FOYG_09037	0.135841	0.30168	0.493867	Ture	-1.1511	1.8622	0.711103	hypothetical protein(FOYG_09037)
FOYG_01357	0.043927	0.199891	0.381142	Ture	-2.18603	3.11715	0.931116	hypothetical protein(FOYG_01357)
FOYG_10639	0.562961	1.23767	2.02196	Ture	-1.13652	1.84464	0.708128	None
FOYG_13400	20.4544	26.8532	34.2964	Ture	-0.392678	0.745643	0.352965	hypothetical protein(FOYG_13400)
FOYG_04729	97.6844	137.057	182.88	Ture	-0.488573	0.904698	0.416126	tubulin beta chain(FOYG_04729)
FOYG_10066	0.212784	0.238642	0.268747	Ture	-0.165463	0.336859	0.171397	None
FOYG_10266	9.75524	14.5424	20.2852	Ture	-0.576019	1.05618	0.480159	hypothetical protein(FOYG_10266)
FOYG_11710	1.82057	4.22716	7.11315	Ture	-1.2153	1.9661	0.750798	MFS transporter, SP family, general alpha glucoside:H+ symporter(FOYG_11710)
FOYG_14286	3.80693	10.7355	19.0321	Ture	-1.49568	2.32173	0.826051	hypothetical protein(FOYG_14286)
FOYG_09281	0.562227	0.938811	1.38917	Ture	-0.739683	1.305	0.565321	NAD-dependent aldehyde dehydrogenase(FOYG_09281)
FOYG_12481	7.27722	15.4106	25.1349	Ture	-1.08246	1.78824	0.705775	glutathione S-transferase(FOYG_12481)
FOYG_03143	31.3472	32.4286	33.7422	Ture	-0.0489291	0.106218	0.0572891	hypothetical protein(FOYG_03143)
FOYG_12059	0.480785	1.45799	2.64247	Ture	-1.60051	2.45842	0.857908	None
FOYG_04800	16.9168	20.3257	24.4473	Ture	-0.264852	0.53122	0.266368	cell division control protein 45(FOYG_04800)
FOYG_08668	14.2754	25.324	38.6198	Ture	-0.826978	1.43581	0.608837	hypothetical protein(FOYG_08668)
FOYG_09588	11.4567	13.0607	15.0318	Ture	-0.189038	0.391821	0.202782	hypothetical protein(FOYG_09588)
FOYG_12666	0.69664	1.18373	1.7833	Ture	-0.764856	1.35607	0.591213	hypothetical protein(FOYG_12666)
FOYG_03590	1.09851	1.57676	2.16152	Ture	-0.521423	0.976507	0.455084	hypothetical protein(FOYG_03590)
FOYG_08618	49.7549	56.2124	64.1336	Ture	-0.17605	0.366242	0.190192	hypothetical protein(FOYG_08618)
FOYG_14219	0.022891	0.453654	0.982067	Ture	-4.30874	5.42297	1.11423	hypothetical protein(FOYG_14219)
FOYG_06193	2.20754	7.10817	13.1104	Ture	-1.68704	2.5702	0.883163	hypothetical protein(FOYG_06193)
FOYG_12881	3.12411	7.37999	12.5933	Ture	-1.24017	2.01114	0.770966	hypothetical protein(FOYG_12881)
FOYG_07711	10.5433	24.5517	41.8557	Ture	-1.21949	1.9891	0.769603	hypothetical protein(FOYG_07711)
FOYG_09519	0.266066	0.540813	0.88146	Ture	-1.02335	1.72811	0.704766	hypothetical protein(FOYG_09519)
FOYG_08853	77.0238	156.361	255.507	Ture	-1.0215	1.72999	0.708484	hypothetical protein(FOYG_08853)
FOYG_10952	4.34825	5.46153	6.85393	Ture	-0.328872	0.656498	0.327626	uncharacterized protein(FOYG_10952)
FOYG_11826	0.0001	0.019426	0.0436073	Ture	-7.60185	8.76843	1.16658	hypothetical protein(FOYG_11826)
FOYG_02950	8.20743	9.96857	12.1578	Ture	-0.280456	0.566877	0.286421	hypothetical protein(FOYG_02950)
FOYG_14357	0.457481	0.971667	1.61189	Ture	-1.08675	1.81697	0.730218	hypothetical protein(FOYG_14357)
FOYG_06323	11.3152	13.987	16.6314	Ture	-0.305825	0.555646	0.249822	hypothetical protein(FOYG_06323)
FOYG_16012	0.0654343	0.0853617	0.105081	Ture	-0.383541	0.683378	0.299837	hypothetical protein(FOYG_16012)
FOYG_11466	0.0823363	3.63418	7.1399	Ture	-5.46396	6.43823	0.974276	uncharacterized protein(FOYG_11466)
FOYG_11564	4.88536	11.9121	18.8558	Ture	-1.28589	1.94847	0.662589	uncharacterized protein(FOYG_11564)
FOYG_01483	11.6866	14.1585	16.5922	Ture	-0.276808	0.50565	0.228842	hypothetical protein(FOYG_01483)
FOYG_15306	0.034804	0.0878663	0.140155	Ture	-1.33606	2.0097	0.673644	hypothetical protein(FOYG_15306)
FOYG_08907	0.097323	3.11746	6.08564	Ture	-5.00145	5.96649	0.96504	hypothetical protein(FOYG_08907)
FOYG_04548	47.3107	48.488	49.6421	Ture	-0.0354618	0.0694002	0.0339384	squalene synthase(FOYG_04548)
FOYG_13174	1.13986	1.33531	1.52715	Ture	-0.228324	0.421986	0.193662	None
FOYG_14988	0.434239	0.896994	1.36295	Ture	-1.04661	1.65017	0.603557	hypothetical protein(FOYG_14988)
FOYG_06374	9.75222	11.6539	13.5638	Ture	-0.257014	0.475955	0.218941	hypothetical protein(FOYG_06374)
FOYG_08026	15.0672	18.3076	21.5578	Ture	-0.281029	0.516801	0.235772	hypothetical protein(FOYG_08026)
FOYG_00542	2.55235	3.84621	5.13836	Ture	-0.59161	1.00948	0.417872	None
FOYG_02467	46.0878	56.3991	66.6841	Ture	-0.291288	0.532958	0.241671	arsenical-resistance protein(FOYG_02467)
FOYG_10309	104.102	153.931	203.396	Ture	-0.56429	0.9663	0.40201	hypothetical protein(FOYG_10309)
FOYG_10942	15.3193	19.0665	22.7835	Ture	-0.315687	0.572639	0.256952	None
FOYG_10718	0.0001	14.5022	28.9345	Ture	-17.1459	18.1424	0.996521	uncharacterized protein(FOYG_10718)
FOYG_00832	5.54568	9.44127	13.3166	Ture	-0.767616	1.26378	0.496167	hypothetical protein(FOYG_00832)
FOYG_05356	84.9615	217.506	349.31	Ture	-1.35617	2.03963	0.683453	serine/threonine protein kinase(FOYG_05356)
FOYG_12261	0.0001	0.139247	0.270508	Ture	-10.4434	11.4015	0.958028	hypothetical protein(FOYG_12261)
FOYG_06578	16.3298	17.2413	18.0978	Ture	-0.0783601	0.148307	0.0699468	hypothetical protein(FOYG_06578)
FOYG_08424	2.24842	2.97178	3.6526	Ture	-0.402415	0.700012	0.297597	hypothetical protein(FOYG_08424)
FOYG_03847	0.735294	4.18476	7.38246	Ture	-2.50875	3.32771	0.818956	hypothetical protein(FOYG_03847)
FOYG_05276	0.163579	0.29683	0.420584	Ture	-0.859651	1.36241	0.502757	hypothetical protein(FOYG_05276)
FOYG_05479	22.1234	31.6698	40.5989	Ture	-0.517533	0.875867	0.358334	hypothetical protein(FOYG_05479)
FOYG_14253	3.76874	7.22162	10.4347	Ture	-0.938242	1.46924	0.530996	cytochrome P450, family 51 (sterol 14-demethylase)(FOYG_14253)
FOYG_14828	0.454335	0.825932	1.17179	Ture	-0.862267	1.36689	0.504622	hypothetical protein(FOYG_14828)
FOYG_12547	0.0001	57.5979	111.36	Ture	-19.1357	20.0868	0.951143	hypothetical protein(FOYG_12547)
FOYG_06499	5.78444	7.59283	9.27912	Ture	-0.392461	0.681811	0.28935	succinate-semialdehyde dehydrogenase (NADP+)(FOYG_06499)
FOYG_07340	196.063	321.932	439.253	Ture	-0.71544	1.16374	0.448298	None
FOYG_07252	7.82929	9.57625	11.2378	Ture	-0.290578	0.52141	0.230831	hypothetical protein(FOYG_07252)
FOYG_08765	9.55504	12.1565	14.6342	Ture	-0.34739	0.615009	0.267619	tryptophanyl-tRNA synthetase(FOYG_08765)
FOYG_07859	0.820319	3.38898	5.85145	Ture	-2.04659	2.83454	0.787945	hypothetical protein(FOYG_07859)
FOYG_10903	41.3412	69.6586	96.7122	Ture	-0.75272	1.22612	0.473397	uncharacterized protein(FOYG_10903)
FOYG_08493	61.0364	65.5337	69.8265	Ture	-0.102568	0.194106	0.0915378	hypothetical protein(FOYG_08493)
FOYG_12421	1096.6	2016.38	2894.68	Ture	-0.87873	1.40037	0.521641	hypothetical protein(FOYG_12421)
FOYG_08991	0.107057	0.390325	0.663077	Ture	-1.8663	2.6308	0.764499	hypothetical protein(FOYG_08991)
FOYG_09138	0.0368593	0.150357	0.260061	Ture	-2.02829	2.81875	0.790461	hypothetical protein(FOYG_09138)
FOYG_07628	0.352824	1.60928	2.82265	Ture	-2.18939	3.00003	0.810637	hypothetical protein(FOYG_07628)
FOYG_13832	2.18353	4.36495	6.47036	Ture	-0.999304	1.56718	0.56788	hypothetical protein(FOYG_13832)
FOYG_00671	0.874702	1.15027	1.41821	Ture	-0.395105	0.697206	0.302101	hypothetical protein(FOYG_00671)
FOYG_16125	0.0439323	0.417949	0.782142	Ture	-3.24997	4.15408	0.904104	MFS transporter, SP family, general alpha glucoside:H+ symporter(FOYG_16125)
FOYG_02913	92.3954	180.242	266.087	Ture	-0.964045	1.52601	0.561963	hypothetical protein(FOYG_02913)
FOYG_05611	5.96049	7.42179	8.84731	Ture	-0.316338	0.569809	0.253472	hypothetical protein(FOYG_05611)
FOYG_12784	0.590138	2.11123	3.5955	Ture	-1.83896	2.60707	0.768109	beta-galactosidase(FOYG_12784)
FOYG_09811	46.5605	52.3618	58.3635	Ture	-0.169408	0.32596	0.156552	hypothetical protein(FOYG_09811)
FOYG_10902	30.576	48.4458	66.9178	Ture	-0.663972	1.12999	0.46602	uncharacterized protein(FOYG_10902)
FOYG_16286	3.19191	4.92244	6.71109	Ture	-0.624954	1.07213	0.447172	hypothetical protein(FOYG_16286)
FOYG_13628	3.29527	5.05014	6.85935	Ture	-0.615925	1.05767	0.441749	hypothetical protein(FOYG_13628)
FOYG_16418	46.9161	62.3583	78.2979	Ture	-0.410498	0.738892	0.328393	hypothetical protein(FOYG_16418)
FOYG_05338	2.14319	2.42061	2.70507	Ture	-0.175607	0.335904	0.160296	hypothetical protein(FOYG_05338)
FOYG_05775	0.481829	1.34589	2.23169	Ture	-1.48196	2.21154	0.729578	hypothetical protein(FOYG_05775)
FOYG_04524	1.0139	4.09015	7.23654	Ture	-2.01223	2.83538	0.823147	hypothetical protein(FOYG_04524)
FOYG_09620	48.1832	69.412	91.1441	Ture	-0.526654	0.919618	0.392963	hypothetical protein(FOYG_09620)
FOYG_00651	300.421	321.843	343.724	Ture	-0.0993731	0.194267	0.0948944	bifunctional P-450:NADPH-P450 reductase(FOYG_00651)
FOYG_04718	56.272	125.075	195.331	Ture	-1.1523	1.79543	0.643128	hypothetical protein(FOYG_04718)
FOYG_11473	0.291749	0.856087	1.43276	Ture	-1.55303	2.296	0.742966	uncharacterized protein(FOYG_11473)
FOYG_11588	14.787	22.9716	31.3385	Ture	-0.635518	1.0836	0.448084	uncharacterized protein(FOYG_11588)
FOYG_16495	0.217309	0.538683	0.864254	Ture	-1.30969	1.99171	0.682019	None
FOYG_09175	2.07046	3.63713	5.22846	Ture	-0.812845	1.33643	0.523586	hypothetical protein(FOYG_09175)
FOYG_05212	22.3127	36.6392	51.2157	Ture	-0.715526	1.19872	0.483198	hypothetical protein(FOYG_05212)
FOYG_11427	21.203	25.2239	29.3125	Ture	-0.250525	0.467246	0.21672	uncharacterized protein(FOYG_11427)
FOYG_03915	0.0001	0.56455	1.1675	Ture	-12.4629	13.5111	1.04825	hypothetical protein(FOYG_03915)
FOYG_09457	19.3332	23.6478	28.2473	Ture	-0.29063	0.547036	0.256406	lysyl-tRNA synthetase(FOYG_09457)
FOYG_02941	18.6447	27.3545	36.6089	Ture	-0.553011	0.973429	0.420418	hypothetical protein(FOYG_02941)
FOYG_06520	24.3513	37.6767	51.8417	Ture	-0.629677	1.09012	0.460441	hypothetical protein(FOYG_06520)
FOYG_14758	5.30437	9.97093	14.9174	Ture	-0.910547	1.49174	0.581198	None
FOYG_06005	1.46156	2.91012	4.44335	Ture	-0.993563	1.60414	0.610572	None
FOYG_07173	43.0594	48.8021	54.8814	Ture	-0.180614	0.349987	0.169373	AGC/NDR/NDR protein kinase(FOYG_07173)
FOYG_01484	10.8989	13.4944	16.1996	Ture	-0.308175	0.571779	0.263604	hypothetical protein(FOYG_01484)
FOYG_05787	41.7804	53.1581	65.0475	Ture	-0.347463	0.638667	0.291205	hypothetical protein(FOYG_05787)
FOYG_12758	2.42066	3.88758	5.41853	Ture	-0.683472	1.1625	0.47903	None
FOYG_14423	2.00348	4.77865	7.67567	Ture	-1.2541	1.93779	0.683691	hypothetical protein(FOYG_14423)
FOYG_01906	885.601	1235.28	1601.56	Ture	-0.480113	0.854749	0.374636	mannitol-1-phosphate 5-dehydrogenase(FOYG_01906)
FOYG_03521	31.6802	34.4785	37.413	Ture	-0.122114	0.239955	0.117841	hypothetical protein(FOYG_03521)
FOYG_05677	0.285013	0.754134	1.24596	Ture	-1.40379	2.12816	0.724365	hypothetical protein(FOYG_05677)
FOYG_05623	0.113381	0.119344	0.125628	Ture	-0.0739474	0.14798	0.0740322	chitinase(FOYG_05623)
FOYG_13320	0.109847	0.221461	0.338901	Ture	-1.01156	1.62537	0.613812	hypothetical protein(FOYG_13320)
FOYG_04298	5.47716	8.78938	12.4979	Ture	-0.682333	1.19019	0.507857	hypothetical protein(FOYG_04298)
FOYG_06873	48.2047	69.602	93.5337	Ture	-0.529955	0.956312	0.426357	hypothetical protein(FOYG_06873)
FOYG_12420	40.1792	51.5829	64.3017	Ture	-0.360441	0.678407	0.317965	hypothetical protein(FOYG_12420)
FOYG_11522	0.455474	0.708686	0.990512	Ture	-0.637777	1.12081	0.483028	uncharacterized protein(FOYG_11522)
FOYG_15585	0.658991	1.97173	3.43397	Ture	-1.58113	2.38155	0.800411	hypothetical protein(FOYG_15585)
FOYG_14584	0.128069	0.475248	0.866058	Ture	-1.89176	2.75755	0.865783	hypothetical protein(FOYG_14584)
FOYG_06635	15.8199	19.8764	24.4474	Ture	-0.329317	0.627945	0.298628	hypothetical protein(FOYG_06635)
FOYG_12332	8.93051	11.9856	15.4289	Ture	-0.424485	0.78882	0.364335	hypothetical protein(FOYG_12332)
FOYG_02965	22.6502	26.0504	29.8638	Ture	-0.201786	0.398877	0.197091	hypothetical protein(FOYG_02965)
FOYG_02995	5.13852	8.73711	12.7832	Ture	-0.765805	1.31483	0.549021	hypothetical protein(FOYG_02995)
FOYG_07880	3108.62	4311.41	5662.23	Ture	-0.471887	0.865096	0.393209	hypothetical protein(FOYG_07880)
FOYG_14598	0.243386	0.3612	0.494942	Ture	-0.569551	1.02401	0.454461	hypothetical protein(FOYG_14598)
FOYG_04220	35.9167	40.993	46.7519	Ture	-0.190722	0.38037	0.189648	hypothetical protein(FOYG_04220)
FOYG_05410	5.08623	15.6217	27.5773	Ture	-1.61888	2.43881	0.819928	hypothetical protein(FOYG_05410)
FOYG_11701	0.00988567	0.0491457	0.093483	Ture	-2.31365	3.24129	0.92764	uncharacterized protein(FOYG_11701)
FOYG_12467	0.380878	0.579067	0.803213	Ture	-0.604401	1.07645	0.472052	hypothetical protein(FOYG_12467)
FOYG_12596	397.259	620.985	874.29	Ture	-0.644477	1.13803	0.493555	GTP-binding protein rho2(FOYG_12596)
FOYG_09506	573.246	1127.04	1732.9	Ture	-0.975315	1.59596	0.620649	hypothetical protein(FOYG_09506)
FOYG_02637	11.099	12.438	13.9113	Ture	-0.164331	0.325831	0.1615	hypothetical protein(FOYG_02637)
FOYG_12678	7.13588	8.4685	9.93324	Ture	-0.247016	0.477174	0.230158	hypothetical protein(FOYG_12678)
FOYG_03090	6.66595	17.0783	28.4934	Ture	-1.35728	2.09575	0.738469	hypothetical protein(FOYG_03090)
FOYG_03421	5.64806	7.00886	8.50281	Ture	-0.311424	0.590184	0.27876	hypothetical protein(FOYG_03421)
FOYG_10308	17.5999	35.8885	55.9736	Ture	-1.02796	1.66918	0.641225	hypothetical protein(FOYG_10308)
FOYG_05587	0.033019	0.178512	0.339234	Ture	-2.43466	3.36091	0.926256	hypothetical protein(FOYG_05587)
FOYG_05870	0.036274	0.089081	0.147382	Ture	-1.29618	2.02255	0.726367	beta-glucosidase(FOYG_05870)
FOYG_08357	43.3126	45.998	48.9608	Ture	-0.0867835	0.176839	0.0900558	hypothetical protein(FOYG_08357)
FOYG_11574	18.6462	28.3878	39.1262	Ture	-0.606389	1.06925	0.462862	uncharacterized protein(FOYG_11574)
FOYG_15300	0.0422413	0.089357	0.141633	Ture	-1.08093	1.74543	0.664505	hypothetical protein(FOYG_15300)
FOYG_04946	0.204006	0.27304	0.349424	Ture	-0.420497	0.776365	0.355868	hypothetical protein(FOYG_04946)
FOYG_05627	3.00843	3.27619	3.57262	Ture	-0.123009	0.247972	0.124963	hypothetical protein(FOYG_05627)
FOYG_10243	0.14559	9.76402	20.2296	Ture	-6.06749	7.11842	1.05092	esterase/lipase(FOYG_10243)
FOYG_12753	58.9105	99.1188	142.692	Ture	-0.750633	1.27631	0.525673	hypothetical protein(FOYG_12753)
FOYG_03838	44.7811	68.9688	95.1868	Ture	-0.623053	1.08787	0.464818	hypothetical protein(FOYG_03838)
FOYG_07253	7.91137	8.45545	9.04518	Ture	-0.095953	0.193222	0.0972691	tRNA-dihydrouridine synthase 4(FOYG_07253)
FOYG_15235	16.5793	18.4273	20.4329	Ture	-0.152459	0.301513	0.149054	hypothetical protein(FOYG_15235)
FOYG_16400	112.021	116.784	121.954	Ture	-0.0600669	0.122567	0.0625001	hypothetical protein(FOYG_16400)
FOYG_14476	0.109152	0.455837	0.830109	Ture	-2.06218	2.92697	0.864782	hypothetical protein(FOYG_14476)
FOYG_02629	0.717647	1.16807	1.65313	Ture	-0.702786	1.20385	0.501065	protein-S-isoprenylcysteine O-methyltransferase(FOYG_02629)
FOYG_09810	18.223	24.7331	31.7513	Ture	-0.440678	0.801051	0.360373	hypothetical protein(FOYG_09810)
FOYG_06568	2.77038	5.41842	8.25544	Ture	-0.967789	1.57526	0.607473	hypothetical protein(FOYG_06568)
FOYG_07788	16.6189	17.9415	19.3588	Ture	-0.110479	0.220164	0.109685	hypothetical protein(FOYG_07788)
FOYG_05629	0.587817	0.714585	0.850816	Ture	-0.281738	0.53348	0.251741	hypothetical protein(FOYG_05629)
FOYG_06507	2229.88	4336.4	6599.26	Ture	-0.959536	1.56534	0.605806	hypothetical protein(FOYG_06507)
FOYG_08837	89.9378	100.581	196.088	Ture	-0.161365	1.1245	0.963137	V-type ATPase, G subunit(FOYG_08837)
FOYG_01308	4.5228	4.81502	7.43107	Ture	-0.0903248	0.716354	0.626029	hypothetical protein(FOYG_01308)
FOYG_15072	10.2736	12.9345	36.7527	Ture	-0.332288	1.83891	1.50662	hypothetical protein(FOYG_15072)
FOYG_08898	2.10535	2.32355	4.26795	Ture	-0.142274	1.01949	0.877212	hypothetical protein(FOYG_08898)
FOYG_04385	30.7687	39.4908	117.365	Ture	-0.360053	1.93147	1.57142	hypothetical protein(FOYG_04385)
FOYG_09541	45.1104	47.2064	65.9341	Ture	-0.0655227	0.547565	0.482042	hypothetical protein(FOYG_09541)
FOYG_12206	0.0001	0.011581	0.115724	Ture	-6.85562	10.1765	3.32086	None
FOYG_01699	16.1752	17.3316	27.7996	Ture	-0.0996254	0.781283	0.681658	hypothetical protein(FOYG_01699)
FOYG_08029	129.126	140.21	240.618	Ture	-0.118809	0.897962	0.779153	hypothetical protein(FOYG_08029)
FOYG_07862	0.066009	0.0847107	0.25362	Ture	-0.359881	1.94194	1.58205	hypothetical protein(FOYG_07862)
FOYG_12629	0.058181	0.0859877	0.336875	Ture	-0.563582	2.53359	1.97001	hypothetical protein(FOYG_12629)
FOYG_03228	10.4913	11.2516	18.1015	Ture	-0.100934	0.786918	0.685983	hypothetical protein(FOYG_03228)
FOYG_04462	1.36137	1.58035	3.55103	Ture	-0.215191	1.38318	1.16799	mandelate racemase(FOYG_04462)
FOYG_06108	55.5315	82.5406	336.652	Ture	-0.571797	2.59988	2.02808	hypothetical protein(FOYG_06108)
FOYG_01391	5.00303	6.23483	17.7864	Ture	-0.317549	1.8299	1.51235	hypothetical protein(FOYG_01391)
FOYG_08953	11.5334	11.8778	15.109	Ture	-0.0424551	0.38959	0.347135	hypothetical protein(FOYG_08953)
FOYG_16521	1.91386	2.333	6.25778	Ture	-0.285704	1.70917	1.42346	hypothetical protein(FOYG_16521)
FOYG_07665	1.48287	1.97857	6.6227	Ture	-0.416069	2.15903	1.74296	hypothetical protein(FOYG_07665)
FOYG_09951	1.85025	2.11029	4.54777	Ture	-0.189724	1.29744	1.10772	hypothetical protein(FOYG_09951)
FOYG_14531	0.0892387	0.130544	0.513707	Ture	-0.548792	2.5252	1.97641	hypothetical protein(FOYG_14531)
FOYG_03950	2.67679	2.9997	5.991	Ture	-0.164313	1.16229	0.997979	hypothetical protein(FOYG_03950)
FOYG_10932	3.27891	4.50251	15.8409	Ture	-0.457514	2.27236	1.81485	uncharacterized protein(FOYG_10932)
FOYG_04721	18.4591	18.6585	20.5141	Ture	-0.0155028	0.152285	0.136783	hypothetical protein(FOYG_04721)
FOYG_13546	0.268097	0.278854	0.378908	Ture	-0.0567531	0.499091	0.442338	hypothetical protein(FOYG_13546)
FOYG_09762	5.96673	7.60873	22.9128	Ture	-0.350715	1.94114	1.59043	hypothetical protein(FOYG_09762)
FOYG_13718	1.86244	2.08028	4.11007	Ture	-0.15958	1.14197	0.982388	beta-glucosidase(FOYG_13718)
FOYG_02824	0.392303	0.481146	1.3106	Ture	-0.294505	1.74018	1.44568	None
FOYG_08456	35.1884	37.886	63.0582	Ture	-0.106567	0.841585	0.735018	hypothetical protein(FOYG_08456)
FOYG_10253	238.168	257.129	431.465	Ture	-0.110512	0.857263	0.746751	hypothetical protein(FOYG_10253)
FOYG_14378	36.9864	50.3828	173.462	Ture	-0.445939	2.22956	1.78362	trypsin(FOYG_14378)
FOYG_00455	25.9464	43.7291	208.099	Ture	-0.75306	3.00366	2.2506	hypothetical protein(FOYG_00455)
FOYG_03176	18.8542	19.5765	26.2331	Ture	-0.0542352	0.4765	0.422265	hypothetical protein(FOYG_03176)
FOYG_02458	10.0871	11.6164	25.5255	Ture	-0.203652	1.33944	1.13578	PTK9 protein tyrosine kinase 9(FOYG_02458)
FOYG_02748	0.80173	1.04769	3.28938	Ture	-0.386019	2.03663	1.65061	pheromone a factor receptor(FOYG_02748)
FOYG_00627	9.25742	10.2561	19.351	Ture	-0.147806	1.06372	0.915919	hypothetical protein(FOYG_00627)
FOYG_12791	8.43136	10.1605	25.9027	Ture	-0.269139	1.61927	1.35013	hypothetical protein(FOYG_12791)
FOYG_08194	136.539	140.273	174.461	Ture	-0.0389209	0.353595	0.314674	AP-1 complex subunit sigma-1(FOYG_08194)
FOYG_00654	13.5223	15.4082	32.6492	Ture	-0.18836	1.27171	1.08335	hypothetical protein(FOYG_00654)
FOYG_12736	0.0001	0.0285773	0.288605	Ture	-8.15873	11.4949	3.33615	hypothetical protein(FOYG_12736)
FOYG_00880	11.9669	15.1852	43.0621	Ture	-0.34362	1.84737	1.50375	hypothetical protein(FOYG_00880)
FOYG_01316	0.557119	0.6407	1.36358	Ture	-0.201663	1.29135	1.08968	None
FOYG_09818	8.88862	10.3822	23.3394	Ture	-0.224085	1.39273	1.16865	phosphatidylinositol 3-kinase(FOYG_09818)
FOYG_00667	446.869	473.767	707.571	Ture	-0.0843244	0.663023	0.578699	hypothetical protein(FOYG_00667)
FOYG_05964	8.12224	10.0861	27.162	Ture	-0.312414	1.74164	1.42922	oligosaccharyl transferase complex subunit OST4(FOYG_05964)
FOYG_01577	163.018	170.075	230.916	Ture	-0.0611414	0.50234	0.441199	serine/threonine-protein phosphatase 2B catalytic subunit(FOYG_01577)
FOYG_06173	24.4165	25.6877	36.6521	Ture	-0.0732202	0.586036	0.512816	histone deacetylase 1/2(FOYG_06173)
FOYG_12638	0.805351	1.54916	7.9547	Ture	-0.9438	3.30412	2.36032	hypothetical protein(FOYG_12638)
FOYG_00924	2.96103	3.84744	11.4854	Ture	-0.377799	1.95563	1.57783	sulfite oxidase(FOYG_00924)
FOYG_08986	4.25988	7.67787	37.1354	Ture	-0.849892	3.12391	2.27402	hypothetical protein(FOYG_08986)
FOYG_01271	0.0405573	0.0443983	0.0773503	Ture	-0.130543	0.931445	0.800902	hypothetical protein(FOYG_01271)
FOYG_05369	32.2983	32.8876	37.9459	Ture	-0.026085	0.232485	0.2064	hypothetical protein(FOYG_05369)
FOYG_00190	0.456732	0.51015	0.969792	Ture	-0.159574	1.08633	0.926752	hypothetical protein(FOYG_00190)
FOYG_01100	33.8865	45.383	144.202	Ture	-0.421441	2.08931	1.66786	hypothetical protein(FOYG_01100)
FOYG_12187	49.1034	49.8085	55.9849	Ture	-0.0205705	0.189217	0.168646	hypothetical protein(FOYG_12187)
FOYG_05419	8.18607	8.80999	14.2802	Ture	-0.105969	0.802777	0.696809	hypothetical protein(FOYG_05419)
FOYG_06713	8.41472	11.1746	35.3616	Ture	-0.409231	2.0712	1.66196	dolichyl-diphosphooligosaccharide-protein glycosyltransferase(FOYG_06713)
FOYG_16527	1.44294	1.6874	3.8188	Ture	-0.225792	1.40411	1.17832	hypothetical protein(FOYG_16527)
FOYG_00535	17.0884	18.5352	31.1804	Ture	-0.117251	0.867622	0.750371	hypothetical protein(FOYG_00535)
FOYG_10366	0.398817	0.790216	4.21084	Ture	-0.986518	3.40031	2.41379	hypothetical protein(FOYG_10366)
FOYG_06089	3.51125	4.79695	16.0261	Ture	-0.450136	2.19037	1.74023	hypothetical protein(FOYG_06089)
FOYG_15943	1.78786	2.37871	7.54032	Ture	-0.41195	2.07639	1.66444	hypothetical protein(FOYG_15943)
FOYG_11878	6.18153	8.11119	25.0874	Ture	-0.39195	2.02093	1.62898	hypothetical protein(FOYG_11878)
FOYG_00591	60.5423	65.0167	104.414	Ture	-0.102866	0.7863	0.683435	electron transfer flavoprotein alpha subunit(FOYG_00591)
FOYG_01558	8.07306	9.49571	22.0292	Ture	-0.234161	1.44823	1.21407	hypothetical protein(FOYG_01558)
FOYG_09198	0.480644	0.7124	2.76047	Ture	-0.567719	2.52188	1.95416	TENA/THI-4 family protein(FOYG_09198)
FOYG_11332	10.8612	11.5922	18.0426	Ture	-0.0939748	0.73223	0.638256	uncharacterized protein(FOYG_11332)
FOYG_09378	0.346477	0.799397	4.82641	Ture	-1.20615	3.80012	2.59397	hypothetical protein(FOYG_09378)
FOYG_11993	4.92784	5.30858	8.68953	Ture	-0.10737	0.818322	0.710952	hypothetical protein(FOYG_11993)
FOYG_10136	67.8915	73.5359	123.508	Ture	-0.115218	0.863299	0.748081	protein transporter Sec61 subunit gamma(FOYG_10136)
FOYG_01303	3.40236	4.05272	9.80652	Ture	-0.252357	1.52721	1.27485	hypothetical protein(FOYG_01303)
FOYG_08607	0.343771	0.446069	1.35109	Ture	-0.375817	1.9746	1.59879	hypothetical protein(FOYG_08607)
FOYG_06656	53.3055	76.0416	277.53	Ture	-0.512503	2.38029	1.86779	None
FOYG_09910	38.24	41.6589	71.9825	Ture	-0.123542	0.912564	0.789022	V-type proton ATPase subunit E(FOYG_09910)
FOYG_07468	0.625908	0.845009	2.67474	Ture	-0.433015	2.09537	1.66236	hypothetical protein(FOYG_07468)
FOYG_06091	7.83052	9.17907	20.451	Ture	-0.22924	1.38499	1.15575	hypothetical protein(FOYG_06091)
FOYG_04329	2.12866	6.0502	38.8213	Ture	-1.50704	4.18883	2.68179	hypothetical protein(FOYG_04329)
FOYG_04732	14.4967	14.7923	17.262	Ture	-0.0291212	0.25188	0.222759	hypothetical protein(FOYG_04732)
FOYG_05289	6.38632	7.43541	16.1687	Ture	-0.219428	1.34015	1.12072	hypothetical protein(FOYG_05289)
FOYG_12263	20.0964	22.9671	46.8775	Ture	-0.192626	1.22195	1.02933	hypothetical protein(FOYG_12263)
FOYG_10881	2.33781	2.6446	5.20241	Ture	-0.177894	1.15402	0.976129	None
FOYG_07213	3.10524	3.37595	5.63399	Ture	-0.120589	0.859455	0.738866	hypothetical protein(FOYG_07213)
FOYG_11314	5.61695	6.34067	12.3791	Ture	-0.174849	1.14005	0.965198	uncharacterized protein(FOYG_11314)
FOYG_10196	33.1597	36.5887	65.0291	Ture	-0.141965	0.971653	0.829688	DNA polymerase eta subunit(FOYG_10196)
FOYG_05938	8.54491	10.0179	22.2192	Ture	-0.22944	1.37867	1.14923	beta-glucosidase(FOYG_05938)
FOYG_06938	10.015	12.0943	29.3261	Ture	-0.272168	1.55003	1.27786	hypothetical protein(FOYG_06938)
FOYG_08255	179.206	217.436	533.234	Ture	-0.278971	1.57315	1.29418	hypothetical protein(FOYG_08255)
FOYG_07211	2.6332	2.92379	5.32731	Ture	-0.151024	1.01659	0.865569	2,4-dihydroxyhept-2-ene-1,7-dioic acid aldolase(FOYG_07211)
FOYG_15415	5.01402	7.51718	28.2254	Ture	-0.584224	2.49296	1.90873	hypothetical protein(FOYG_15415)
FOYG_02877	11.0961	13.3423	32.3107	Ture	-0.265955	1.54196	1.276	hypothetical protein(FOYG_02877)
FOYG_03662	3.45612	4.25608	10.9999	Ture	-0.300375	1.67026	1.36989	hypothetical protein(FOYG_03662)
FOYG_02452	11.3014	12.4989	22.5501	Ture	-0.1453	0.996635	0.851336	OPT family small oligopeptide transporter(FOYG_02452)
FOYG_08169	82.0357	88.439	142.192	Ture	-0.108432	0.793516	0.685084	transketolase(FOYG_08169)
FOYG_01581	4.46881	4.95545	9.03939	Ture	-0.149126	1.01633	0.867208	hypothetical protein(FOYG_01581)
FOYG_02711	84.6977	95.8811	189.71	Ture	-0.178924	1.1634	0.984478	guanine nucleotide-binding protein subunit gamma(FOYG_02711)
FOYG_03218	68.6471	74.3072	121.794	Ture	-0.114304	0.827168	0.712864	nuclear transcription Y subunit beta(FOYG_03218)
FOYG_06172	38.029	45.0405	104.074	Ture	-0.244122	1.45244	1.20832	26S proteasome regulatory subunit rpn11(FOYG_06172)
FOYG_14721	5.74819	7.56701	22.863	Ture	-0.396615	1.99184	1.59522	hypothetical protein(FOYG_14721)
FOYG_15714	0.906746	1.76984	9.10541	Ture	-0.964851	3.32795	2.3631	hypothetical protein(FOYG_15714)
FOYG_03317	2123.73	2402.27	4765.48	Ture	-0.177799	1.16602	0.988224	hypothetical protein(FOYG_03317)
FOYG_06159	0.716415	0.961425	3.03729	Ture	-0.424379	2.08392	1.65954	hypothetical protein(FOYG_06159)
FOYG_16281	1107.9	1196.01	1942.85	Ture	-0.1104	0.810346	0.699946	hypothetical protein(FOYG_16281)
FOYG_05871	0.95484	1.15082	2.83048	Ture	-0.269329	1.56772	1.29839	None
FOYG_01688	21.9517	23.975	41.302	Ture	-0.127199	0.911881	0.784681	hypothetical protein(FOYG_01688)
FOYG_13025	1.62026	1.75044	2.8645	Ture	-0.111491	0.822058	0.710567	None
FOYG_06533	18.3763	20.8214	41.6668	Ture	-0.180224	1.18105	1.00083	hypothetical protein(FOYG_06533)
FOYG_03266	34.7271	39.2307	77.721	Ture	-0.175921	1.16224	0.986321	CAMK/RAD53 protein kinase(FOYG_03266)
FOYG_02930	5.68336	6.40205	12.539	Ture	-0.17179	1.14161	0.969819	None
FOYG_14787	0.802708	1.11887	3.81741	Ture	-0.479095	2.24965	1.77055	hypothetical protein(FOYG_14787)
FOYG_08699	26.8577	30.0566	56.2243	Ture	-0.162346	1.06586	0.903514	histone H3-like centromeric protein cse-4(FOYG_08699)
FOYG_02903	8.12223	8.51199	11.7063	Ture	-0.0676202	0.527333	0.459713	hypothetical protein(FOYG_02903)
FOYG_03338	24.4826	26.1997	40.2713	Ture	-0.0977943	0.717994	0.6202	hypothetical protein(FOYG_03338)
FOYG_07100	14.4674	16.2357	30.6163	Ture	-0.166364	1.0815	0.915135	hypothetical protein(FOYG_07100)
FOYG_09642	0.00490267	0.0219753	0.160754	Ture	-2.16425	5.03514	2.87089	hypothetical protein(FOYG_09642)
FOYG_15187	0.324046	0.350816	0.568277	Ture	-0.114514	0.810393	0.695879	hypothetical protein(FOYG_15187)
FOYG_03680	32.0085	37.5788	82.8005	Ture	-0.231463	1.37119	1.13972	hypothetical protein(FOYG_03680)
FOYG_03425	20.7842	24.9239	58.536	Ture	-0.26204	1.49384	1.2318	hypothetical protein(FOYG_03425)
FOYG_11221	19.4684	22.4538	46.6928	Ture	-0.205823	1.26206	1.05624	uncharacterized protein(FOYG_11221)
FOYG_08609	0.0361923	0.042496	0.0938653	Ture	-0.231643	1.37491	1.14327	hypothetical protein(FOYG_08609)
FOYG_09521	5.96028	6.74387	13.1249	Ture	-0.178197	1.13885	0.960655	hypothetical protein(FOYG_09521)
FOYG_11005	16.922	17.7261	24.2885	Ture	-0.0669712	0.521376	0.454405	uncharacterized protein(FOYG_11005)
FOYG_14592	0.481709	0.6924	2.41328	Ture	-0.523445	2.32477	1.80132	hypothetical protein(FOYG_14592)
FOYG_16680	11.2733	11.7593	15.6506	Ture	-0.0609005	0.473308	0.412408	hypothetical protein(FOYG_16680)
FOYG_01109	14.5375	15.5046	23.2484	Ture	-0.0929165	0.677351	0.584435	hypothetical protein(FOYG_01109)
FOYG_17378	0.656307	0.94947	3.29717	Ture	-0.532751	2.32879	1.79603	hypothetical protein(FOYG_17378)
FOYG_08957	7.68318	9.93256	27.9707	Ture	-0.370461	1.86414	1.49368	hypothetical protein(FOYG_08957)
FOYG_16487	7.04018	8.69717	21.9766	Ture	-0.304933	1.64228	1.33735	hypothetical protein(FOYG_16487)
FOYG_01004	8.39144	11.3965	35.4065	Ture	-0.441602	2.07702	1.63542	hypothetical protein(FOYG_01004)
FOYG_01684	5.54074	6.84511	17.2476	Ture	-0.304995	1.63824	1.33325	hypothetical protein(FOYG_01684)
FOYG_06256	0.584976	0.75724	2.13202	Ture	-0.372374	1.86577	1.4934	hypothetical protein(FOYG_06256)
FOYG_09888	88.5031	117.246	349.744	Ture	-0.405735	1.9825	1.57677	hypothetical protein(FOYG_09888)
FOYG_15349	0.561633	0.984726	4.4077	Ture	-0.810093	2.97233	2.16223	hypothetical protein(FOYG_15349)
FOYG_03824	0.0001	0.0151407	0.136549	Ture	-7.24228	10.4152	3.17291	hypothetical protein(FOYG_03824)
FOYG_09278	1.41627	1.59299	3.0212	Ture	-0.169643	1.09303	0.923387	hypothetical protein(FOYG_09278)
FOYG_03766	0.085213	0.13032	0.494708	Ture	-0.612909	2.53743	1.92452	hypothetical protein(FOYG_03766)
FOYG_16193	0.669932	0.793057	1.78773	Ture	-0.24341	1.41604	1.17263	hypothetical protein(FOYG_16193)
FOYG_15800	9.74233	10.8651	19.9089	Ture	-0.157364	1.03108	0.873712	hypothetical protein(FOYG_15800)
FOYG_04444	33.4909	36.1023	57.1582	Ture	-0.10832	0.77119	0.66287	dipeptidyl-peptidase III(FOYG_04444)
FOYG_04587	4.20282	6.40536	24.1608	Ture	-0.607921	2.52324	1.91531	None
FOYG_05603	1.67952	1.91782	3.83191	Ture	-0.191425	1.19002	0.998595	hypothetical protein(FOYG_05603)
FOYG_08681	12.6313	13.6462	21.8079	Ture	-0.111487	0.787841	0.676353	hypothetical protein(FOYG_08681)
FOYG_13853	8.58583	14.6487	63.4114	Ture	-0.770747	2.88471	2.11397	hypothetical protein(FOYG_13853)
FOYG_11659	2.67355	3.68617	11.8258	Ture	-0.463364	2.14511	1.68175	uncharacterized protein(FOYG_11659)
FOYG_05580	0.59129	0.728774	1.83371	Ture	-0.301606	1.63283	1.33122	hypothetical protein(FOYG_05580)
FOYG_12120	6.05297	6.60313	11.0251	Ture	-0.125508	0.865078	0.739569	hypothetical protein(FOYG_12120)
FOYG_00640	108.005	136.279	359.983	Ture	-0.335471	1.73684	1.40137	hypothetical protein(FOYG_00640)
FOYG_08408	5.69601	6.59243	13.6948	Ture	-0.210859	1.2656	1.05474	hypothetical protein(FOYG_08408)
FOYG_09851	35.0105	47.5117	146.571	Ture	-0.440496	2.06574	1.62524	hypothetical protein(FOYG_09851)
FOYG_10142	41.713	55.2408	161.999	Ture	-0.405239	1.95742	1.55218	hypothetical protein(FOYG_10142)
FOYG_00443	10.2138	12.9921	34.9283	Ture	-0.347115	1.77388	1.42676	phosphatidylserine decarboxylase(FOYG_00443)
FOYG_07204	17.9413	20.367	39.5185	Ture	-0.182946	1.13924	0.956297	nuclear protein localization protein 4(FOYG_07204)
FOYG_15424	66.6165	75.0574	141.701	Ture	-0.172114	1.0889	0.916783	hypothetical protein(FOYG_15424)
FOYG_14644	0.0412113	0.0709097	0.304703	Ture	-0.782941	2.88629	2.10335	cytochrome P450 oxidoreductase(FOYG_14644)
FOYG_01632	7.69419	8.29293	13.0096	Ture	-0.108111	0.757734	0.649623	hypothetical protein(FOYG_01632)
FOYG_12536	0.434761	0.758542	3.3106	Ture	-0.803007	2.9288	2.12579	None
FOYG_09013	2.36642	2.63804	4.76551	Ture	-0.156759	1.00992	0.853162	hypothetical protein(FOYG_09013)
FOYG_14944	0.0001	0.0530433	0.467505	Ture	-9.05103	12.1908	3.13974	None
FOYG_10915	18.9706	21.0354	37.2295	Ture	-0.149054	0.97268	0.823626	uncharacterized protein(FOYG_10915)
FOYG_02434	0.424996	0.45229	0.666599	Ture	-0.0897966	0.649369	0.559572	hypothetical protein(FOYG_02434)
FOYG_10454	4.59971	10.3442	55.468	Ture	-1.16921	3.59204	2.42283	hypothetical protein(FOYG_10454)
FOYG_16537	47.0925	48.3457	58.1308	Ture	-0.0378901	0.303805	0.265915	hypothetical protein(FOYG_16537)
FOYG_00388	0.854826	1.40221	5.67297	Ture	-0.713996	2.7304	2.01641	hypothetical protein(FOYG_00388)
FOYG_10771	13.3281	15.3939	31.5034	Ture	-0.207883	1.24103	1.03315	uncharacterized protein(FOYG_10771)
FOYG_09276	2.09692	3.12439	11.112	Ture	-0.575305	2.40578	1.83047	hypothetical protein(FOYG_09276)
FOYG_10935	17.0281	18.5748	30.5994	Ture	-0.125428	0.845585	0.720156	uncharacterized protein(FOYG_10935)
FOYG_08516	0.0671473	0.681991	5.47117	Ture	-3.34435	6.34837	3.00402	hypothetical protein(FOYG_08516)
FOYG_15923	0.663935	0.964836	3.30796	Ture	-0.539241	2.31683	1.77759	hypothetical protein(FOYG_15923)
FOYG_03297	7.52572	9.69839	26.5315	Ture	-0.365916	1.81781	1.45189	hypothetical protein(FOYG_03297)
FOYG_01134	41.6323	42.5364	49.5428	Ture	-0.0309949	0.250972	0.219978	hypothetical protein(FOYG_01134)
FOYG_06228	17.0805	20.2106	44.4715	Ture	-0.242765	1.38053	1.13777	hypothetical protein(FOYG_06228)
FOYG_03740	11.1098	18.9726	79.6224	Ture	-0.772089	2.84135	2.06926	hypothetical protein(FOYG_03740)
FOYG_09782	34.386	42.7483	107.231	Ture	-0.314046	1.64083	1.32679	hypothetical protein(FOYG_09782)
FOYG_04340	0.359766	0.473273	1.34743	Ture	-0.395613	1.90508	1.50946	hypothetical protein(FOYG_04340)
FOYG_08804	3.72413	4.0998	6.99048	Ture	-0.13865	0.90849	0.76984	hypothetical protein(FOYG_08804)
FOYG_01760	3.74106	4.82321	13.112	Ture	-0.366548	1.80936	1.44282	hypothetical protein(FOYG_01760)
FOYG_02705	51.341	53.8964	73.4601	Ture	-0.0700785	0.516849	0.446771	hypothetical protein(FOYG_02705)
FOYG_04985	13.1729	14.8993	28.1144	Ture	-0.177677	1.09374	0.916062	hypothetical protein(FOYG_04985)
FOYG_05054	9.15292	16.098	69.374	Ture	-0.814576	2.92209	2.10752	hypothetical protein(FOYG_05054)
FOYG_14038	44.6149	50.4856	95.5254	Ture	-0.178344	1.09836	0.920013	hypothetical protein(FOYG_14038)
FOYG_02418	6.34771	7.70125	18.0978	Ture	-0.278856	1.5115	1.23265	peptidyl-prolyl cis-trans isomerase ssp-1(FOYG_02418)
FOYG_09291	0.304215	0.738583	4.07639	Ture	-1.27967	3.74413	2.46446	hypothetical protein(FOYG_09291)
FOYG_00490	2.27244	2.63312	5.38052	Ture	-0.212533	1.2435	1.03097	None
FOYG_04693	31.8885	36.0441	67.6581	Ture	-0.176728	1.08523	0.908498	hypothetical protein(FOYG_04693)
FOYG_07039	11.0586	11.7045	16.6157	Ture	-0.0818947	0.587378	0.505483	hypothetical protein(FOYG_07039)
FOYG_14888	1.92987	2.32646	5.34203	Ture	-0.269635	1.46889	1.19925	hypothetical protein(FOYG_14888)
FOYG_07233	2.76369	4.44604	17.3058	Ture	-0.685927	2.64659	1.96066	triacylglycerol lipase(FOYG_07233)
FOYG_15336	0.156342	0.218919	0.697037	Ture	-0.485691	2.15653	1.67084	hypothetical protein(FOYG_15336)
FOYG_03739	36.7025	53.9926	185.845	Ture	-0.556884	2.34015	1.78327	None
FOYG_11671	24.1049	25.43	35.5437	Ture	-0.0772094	0.560271	0.483062	uncharacterized protein(FOYG_11671)
FOYG_08676	3.20529	4.08813	10.4414	Ture	-0.350984	1.70379	1.35281	hypothetical protein(FOYG_08676)
FOYG_12297	11.227	14.1453	35.1709	Ture	-0.333348	1.64741	1.31406	hypothetical protein(FOYG_12297)
FOYG_14893	0.26514	0.465625	1.9008	Ture	-0.812414	2.84178	2.02937	None
FOYG_01119	3.46763	4.41587	11.2083	Ture	-0.348747	1.69255	1.34381	gelsolin(FOYG_01119)
FOYG_15882	2.52188	3.34401	9.23215	Ture	-0.407083	1.87217	1.46509	None
FOYG_03271	0.041604	0.424081	3.16908	Ture	-3.34955	6.2512	2.90165	hypothetical protein(FOYG_03271)
FOYG_03059	1.65051	1.88852	3.59809	Ture	-0.194346	1.12432	0.929976	hypothetical protein(FOYG_03059)
FOYG_12218	0.382175	0.524697	1.54822	Ture	-0.457251	2.01831	1.56105	None
FOYG_11620	2.2272	2.74726	6.402	Ture	-0.302761	1.52329	1.22053	uncharacterized protein(FOYG_11620)
FOYG_06299	11.7085	13.358	25.0171	Ture	-0.190146	1.09536	0.905209	hypothetical protein(FOYG_06299)
FOYG_15722	0.893085	1.44172	5.30913	Ture	-0.690922	2.5716	1.88068	None
FOYG_13674	0.0001	0.0695463	0.565317	Ture	-9.44183	12.4648	3.02301	hypothetical protein(FOYG_13674)
FOYG_14717	0.583431	0.922764	3.34517	Ture	-0.661399	2.51944	1.85804	hypothetical protein(FOYG_14717)
FOYG_01768	3.46662	4.53223	12.1327	Ture	-0.38669	1.8073	1.42061	hypothetical protein(FOYG_01768)
FOYG_07643	1.8329	2.65377	8.51027	Ture	-0.533916	2.21508	1.68116	hypothetical protein(FOYG_07643)
FOYG_14538	1.11334	2.10004	9.12572	Ture	-0.915523	3.03505	2.11952	hypothetical protein(FOYG_14538)
FOYG_08502	157.295	173.732	290.884	Ture	-0.14339	0.886969	0.743579	hypothetical protein(FOYG_08502)
FOYG_09403	8.69317	10.2464	21.3108	Ture	-0.237164	1.29363	1.05647	hypothetical protein(FOYG_09403)
FOYG_12773	1.94575	2.28241	4.68098	Ture	-0.230232	1.26648	1.03625	2-dehydropantoate 2-reductase(FOYG_12773)
FOYG_06203	58.1273	67.7978	136.489	Ture	-0.222023	1.2315	1.00947	hypothetical protein(FOYG_06203)
FOYG_11261	5.0661	6.24732	14.6462	Ture	-0.302363	1.53158	1.22921	4-aminobutyrate aminotransferase(FOYG_11261)
FOYG_09869	10.6177	15.0786	46.6991	Ture	-0.506039	2.13693	1.63089	hypothetical protein(FOYG_09869)
FOYG_06107	45.2755	71.3944	256.567	Ture	-0.65708	2.50253	1.84545	hypothetical protein(FOYG_06107)
FOYG_07019	33.8304	39.535	79.9809	Ture	-0.224808	1.24133	1.01653	hypothetical protein(FOYG_07019)
FOYG_10115	10.99	12.5479	23.5769	Ture	-0.191258	1.10119	0.90993	hypothetical protein(FOYG_10115)
FOYG_07775	1.19557	1.37972	2.68395	Ture	-0.206683	1.16666	0.959981	hypothetical protein(FOYG_07775)
FOYG_15352	0.101394	0.194253	0.851861	Ture	-0.937967	3.07065	2.13268	None
FOYG_07324	27.6678	31.3659	58.5267	Ture	-0.180986	1.08089	0.899899	cortactin(FOYG_07324)
FOYG_11434	36.9704	37.8337	44.1848	Ture	-0.0333029	0.257181	0.223878	adenosinetriphosphatase(FOYG_11434)
FOYG_01658	8.18952	9.13089	16.0519	Ture	-0.156976	0.970893	0.813917	hypothetical protein(FOYG_01658)
FOYG_03118	72.8933	87.8921	198.154	Ture	-0.269947	1.44277	1.17282	hypothetical protein(FOYG_03118)
FOYG_15960	0.0001	0.062087	0.51643	Ture	-9.27815	12.3344	3.05621	None
FOYG_07226	1.21373	1.34185	2.27972	Ture	-0.144776	0.909415	0.764639	alpha-1,6-mannosyltransferase(FOYG_07226)
FOYG_11874	5.79876	6.771	13.8859	Ture	-0.223624	1.2598	1.03618	hypothetical protein(FOYG_11874)
FOYG_03265	42.8483	49.9214	101.638	Ture	-0.220419	1.24612	1.0257	hypothetical protein(FOYG_03265)
FOYG_06098	16.4298	19.7739	44.2391	Ture	-0.267284	1.42901	1.16172	cell cycle checkpoint protein(FOYG_06098)
FOYG_10692	26.8139	27.7533	34.6262	Ture	-0.0496808	0.368883	0.319202	uncharacterized protein(FOYG_10692)
FOYG_06616	55.6786	68.0107	157.527	Ture	-0.288637	1.5004	1.21176	nuclear transcription factor Y, alpha(FOYG_06616)
FOYG_09071	0.443524	0.591464	1.66335	Ture	-0.415278	1.90701	1.49173	hypothetical protein(FOYG_09071)
FOYG_16635	0.831291	1.24215	4.2182	Ture	-0.57942	2.3432	1.76378	hypothetical protein(FOYG_16635)
FOYG_03755	0.145942	0.229565	0.836086	Ture	-0.653508	2.51826	1.86475	hypothetical protein(FOYG_03755)
FOYG_04733	9.16372	10.2218	17.8922	Ture	-0.15765	0.965329	0.80768	hypothetical protein(FOYG_04733)
FOYG_07947	9.20568	11.1913	25.5858	Ture	-0.281782	1.47475	1.19297	hypothetical protein(FOYG_07947)
FOYG_11211	5.0001	6.14315	14.4564	Ture	-0.297021	1.53168	1.23465	CPA1 family monovalent cation:H+ antiporter(FOYG_11211)
FOYG_00966	0.201794	0.271035	0.774706	Ture	-0.425596	1.94077	1.51517	oxidoreductase(FOYG_00966)
FOYG_07214	9.4494	10.7135	19.9095	Ture	-0.181139	1.07516	0.89402	hypothetical protein(FOYG_07214)
FOYG_01326	18.1041	19.3308	28.2626	Ture	-0.0945825	0.642579	0.547996	hypothetical protein(FOYG_01326)
FOYG_06102	11.4887	12.7926	22.2812	Ture	-0.155087	0.955604	0.800517	hypothetical protein(FOYG_06102)
FOYG_07649	1.64597	1.91715	3.89661	Ture	-0.22003	1.24328	1.02325	hypothetical protein(FOYG_07649)
FOYG_06086	5.86978	6.83642	13.8924	Ture	-0.219934	1.24292	1.02298	hypothetical protein(FOYG_06086)
FOYG_07915	9.99996	10.5833	14.8415	Ture	-0.0817959	0.569642	0.487846	hypothetical protein(FOYG_07915)
FOYG_01808	7.79297	12.0996	43.4873	Ture	-0.634719	2.48035	1.84563	hypothetical protein(FOYG_01808)
FOYG_06988	8.14105	10.414	26.9727	Ture	-0.355242	1.72822	1.37297	hypothetical protein(FOYG_06988)
FOYG_08551	1.67275	3.40783	16.5764	Ture	-1.02664	3.30884	2.2822	hypothetical protein(FOYG_08551)
FOYG_09599	0.004691	0.006843	0.0231523	Ture	-0.544733	2.30319	1.75846	None
FOYG_10729	7.2104	8.60663	19.1855	Ture	-0.255369	1.41187	1.1565	structural maintenance-chromosome 4(FOYG_10729)
FOYG_07589	1.44112	1.78673	4.39882	Ture	-0.310123	1.60992	1.2998	hypothetical protein(FOYG_07589)
FOYG_07694	0.0001	0.00163167	0.013209	Ture	-4.02827	7.04538	3.0171	None
FOYG_00694	2.01693	2.32299	4.64017	Ture	-0.20382	1.20201	0.998193	hypothetical protein(FOYG_00694)
FOYG_15963	34.1619	60.5287	259.996	Ture	-0.82523	2.92803	2.1028	None
FOYG_08398	3.40729	3.89982	7.61504	Ture	-0.194783	1.16023	0.965446	hypothetical protein(FOYG_08398)
FOYG_11395	24.2378	25.1479	32.0063	Ture	-0.0531816	0.4011	0.347919	uncharacterized protein(FOYG_11395)
FOYG_14716	0.0295843	0.0439567	0.152269	Ture	-0.571249	2.36371	1.79247	hypothetical protein(FOYG_14716)
FOYG_16666	0.463081	0.685891	2.35898	Ture	-0.566714	2.34883	1.78211	hypothetical protein(FOYG_16666)
FOYG_01305	12.5026	13.698	22.682	Ture	-0.131737	0.859317	0.72758	hypothetical protein(FOYG_01305)
FOYG_09505	9.65627	12.8437	36.8117	Ture	-0.411526	1.93063	1.5191	None
FOYG_16419	4.06023	5.25236	14.2159	Ture	-0.371406	1.80787	1.43647	hypothetical protein(FOYG_16419)
FOYG_06834	9.19793	9.53953	12.0723	Ture	-0.0526099	0.392323	0.339713	cell division cycle 14(FOYG_06834)
FOYG_09865	166.169	238.399	774.193	Ture	-0.520723	2.22004	1.69932	hypothetical protein(FOYG_09865)
FOYG_10224	55.4054	58.2753	79.5712	Ture	-0.0728572	0.52222	0.449363	sorting nexin-3(FOYG_10224)
FOYG_15196	0.0668467	0.083975	0.210525	Ture	-0.329104	1.65507	1.32596	hypothetical protein(FOYG_15196)
FOYG_07218	16.8046	20.1772	45.141	Ture	-0.263872	1.42558	1.16171	F-actin-capping protein subunit beta(FOYG_07218)
FOYG_11112	45.6241	50.7949	89.066	Ture	-0.154888	0.965079	0.810191	protein phosphatase 2 (formerly 2A), regulatory subunit A(FOYG_11112)
FOYG_03134	9.93851	13.4094	39.2616	Ture	-0.432145	1.98202	1.54987	hypothetical protein(FOYG_03134)
FOYG_07069	8.29757	9.02456	14.4315	Ture	-0.121167	0.798457	0.677291	26S proteasome non-ATPase regulatory subunit 9(FOYG_07069)
FOYG_14642	0.343367	0.500053	1.66505	Ture	-0.542331	2.27774	1.73541	hypothetical protein(FOYG_14642)
FOYG_03944	0.0523603	0.178633	1.12371	Ture	-1.77045	4.42365	2.6532	None
FOYG_01810	7.29047	8.17218	14.7679	Ture	-0.16471	1.01838	0.853674	hypothetical protein(FOYG_01810)
FOYG_03336	2.40695	3.1945	9.08429	Ture	-0.408386	1.91617	1.50778	hypothetical protein(FOYG_03336)
FOYG_03993	0.172537	0.664913	4.34372	Ture	-1.94626	4.65396	2.70769	hypothetical protein(FOYG_03993)
FOYG_06381	9.53459	12.5879	35.3725	Ture	-0.400793	1.89138	1.49059	hypothetical protein(FOYG_06381)
FOYG_15778	0.127751	0.150008	0.439838	Ture	-0.231712	1.78364	1.55193	hypothetical protein(FOYG_15778)
FOYG_16387	7.84739	8.25788	13.6106	Ture	-0.0735591	0.79445	0.720891	hypothetical protein(FOYG_16387)
FOYG_07905	25.1131	28.0683	66.4651	Ture	-0.1605	1.40416	1.24365	peroxiredoxin Q/BCP(FOYG_07905)
FOYG_01233	24.4834	26.0756	46.7261	Ture	-0.0908952	0.932423	0.841528	hypothetical protein(FOYG_01233)
FOYG_03843	13.8056	16.3646	49.5668	Ture	-0.245325	1.84412	1.59879	hypothetical protein(FOYG_03843)
FOYG_09630	225.408	256.02	659.629	Ture	-0.183717	1.54911	1.3654	hypothetical protein(FOYG_09630)
FOYG_11952	41.9515	45.5853	93.4751	Ture	-0.119846	1.15586	1.03601	hypothetical protein(FOYG_11952)
FOYG_15236	0.0289637	0.0441213	0.243116	Ture	-0.607232	3.06933	2.4621	hypothetical protein(FOYG_15236)
FOYG_15571	0.507909	0.541265	0.978892	Ture	-0.091766	0.946581	0.854815	hypothetical protein(FOYG_15571)
FOYG_07720	0.687253	0.747215	1.53289	Ture	-0.120683	1.15734	1.03666	hypothetical protein(FOYG_07720)
FOYG_09969	6.21092	6.9584	16.7358	Ture	-0.163949	1.43006	1.26611	hypothetical protein(FOYG_09969)
FOYG_10169	2.35039	2.77213	8.16851	Ture	-0.238097	1.79717	1.55908	hypothetical protein(FOYG_10169)
FOYG_11457	0.206473	0.301598	1.51981	Ture	-0.546673	2.87987	2.3332	None
FOYG_02581	10.2335	13.0598	49.2408	Ture	-0.351829	2.26655	1.91472	hypothetical protein(FOYG_02581)
FOYG_08766	22.7125	23.7774	37.4101	Ture	-0.0661052	0.719943	0.653838	hypothetical protein(FOYG_08766)
FOYG_00917	3.64231	4.30515	12.8006	Ture	-0.241207	1.81328	1.57208	hypothetical protein(FOYG_00917)
FOYG_09510	24.3336	28.4108	80.73	Ture	-0.223494	1.73016	1.50666	bleomycin hydrolase(FOYG_09510)
FOYG_13633	1.65951	1.9913	6.24871	Ture	-0.262947	1.9128	1.64985	hypothetical protein(FOYG_13633)
FOYG_14784	0.0001	0.210006	2.92646	Ture	-11.0362	14.8369	3.80065	None
FOYG_07446	1.85305	2.31904	8.34504	Ture	-0.323627	2.17102	1.84739	hypothetical protein(FOYG_07446)
FOYG_11274	19.5716	21.165	41.7667	Ture	-0.112918	1.09359	0.98067	uncharacterized protein(FOYG_11274)
FOYG_02775	2.30963	2.6738	7.37896	Ture	-0.211235	1.67576	1.46452	hypothetical protein(FOYG_02775)
FOYG_14877	0.160831	0.186178	0.513793	Ture	-0.211138	1.67564	1.46451	hypothetical protein(FOYG_14877)
FOYG_05494	6.20334	6.75686	13.893	Ture	-0.123307	1.16324	1.03993	None
FOYG_06247	3.89059	5.21413	22.2471	Ture	-0.422436	2.51555	2.09312	hypothetical protein(FOYG_06247)
FOYG_13052	101.968	105.425	149.879	Ture	-0.0480904	0.555674	0.507584	hypothetical protein(FOYG_13052)
FOYG_12970	6.39038	7.74802	24.8886	Ture	-0.277927	1.96151	1.68358	hypothetical protein(FOYG_12970)
FOYG_17148	4.03318	4.48373	10.1578	Ture	-0.152782	1.3326	1.17982	arsenical-resistance protein(FOYG_17148)
FOYG_04226	14.4865	16.291	38.9925	Ture	-0.169361	1.42849	1.25913	None
FOYG_08920	0.58157	0.665327	1.71917	Ture	-0.194109	1.56368	1.36957	hypothetical protein(FOYG_08920)
FOYG_12202	24.5676	26.0649	44.9046	Ture	-0.0853527	0.870107	0.784754	seryl-tRNA synthetase(FOYG_12202)
FOYG_11303	2.49872	2.77933	6.34945	Ture	-0.153546	1.34544	1.19189	uncharacterized protein(FOYG_11303)
FOYG_04519	0.871501	1.21249	5.54161	Ture	-0.476395	2.66873	2.19234	hypothetical protein(FOYG_04519)
FOYG_07526	6.42433	7.84471	25.8846	Ture	-0.288174	2.01048	1.7223	hypothetical protein(FOYG_07526)
FOYG_00496	0.0934127	1.83301	23.8884	Ture	-4.29445	7.99848	3.70403	hypothetical protein(FOYG_00496)
FOYG_14656	0.069602	0.0871593	0.309733	Ture	-0.324526	2.15383	1.8293	None
FOYG_06427	8.39937	8.9389	15.7836	Ture	-0.089816	0.910077	0.820261	hypothetical protein(FOYG_06427)
FOYG_15783	0.324704	0.410499	1.49914	Ture	-0.338254	2.20694	1.86868	hypothetical protein(FOYG_15783)
FOYG_04559	11.5353	12.7519	29.3337	Ture	-0.144661	1.3465	1.20184	hypothetical protein(FOYG_04559)
FOYG_08850	0.275675	0.352573	1.40231	Ture	-0.354954	2.34676	1.99181	hypothetical protein(FOYG_08850)
FOYG_16269	0.167037	0.300598	2.12322	Ture	-0.847666	3.66801	2.82035	hypothetical protein(FOYG_16269)
FOYG_09528	6.61584	7.77755	23.5621	Ture	-0.233392	1.83247	1.59908	hypothetical protein(FOYG_09528)
FOYG_11160	6.60181	7.39194	18.102	Ture	-0.16309	1.45522	1.29213	uncharacterized protein(FOYG_11160)
FOYG_00426	9.39741	9.95948	17.4586	Ture	-0.0838074	0.893607	0.809799	None
FOYG_05290	3.21081	3.77103	11.246	Ture	-0.232022	1.80841	1.57639	hypothetical protein(FOYG_05290)
FOYG_01108	5.81776	6.89054	21.1499	Ture	-0.244154	1.86211	1.61796	hypothetical protein(FOYG_01108)
FOYG_14854	1.12325	1.16002	1.64923	Ture	-0.0464689	0.554109	0.50764	hypothetical protein(FOYG_14854)
FOYG_09150	0.011082	0.0200823	0.140537	Ture	-0.857709	3.66466	2.80695	hypothetical protein(FOYG_09150)
FOYG_12364	3.41751	4.37233	17.1719	Ture	-0.355458	2.32903	1.97357	hypothetical protein(FOYG_12364)
FOYG_06038	4.8471	5.48523	14.0788	Ture	-0.178431	1.53833	1.3599	hypothetical protein(FOYG_06038)
FOYG_12549	1.03162	1.38972	6.21673	Ture	-0.429885	2.59124	2.16136	None
FOYG_06510	34.9644	39.7479	103.999	Ture	-0.184991	1.57261	1.38762	hypothetical protein(FOYG_06510)
FOYG_11107	30.2414	31.2249	44.4586	Ture	-0.0461724	0.555935	0.509763	uncharacterized protein(FOYG_11107)
FOYG_11291	0.180927	0.207796	0.569295	Ture	-0.199762	1.65377	1.45401	uncharacterized protein(FOYG_11291)
FOYG_05428	11.1499	12.6919	34.3053	Ture	-0.18687	1.6214	1.43453	hypothetical protein(FOYG_05428)
FOYG_08779	1.39301	1.68224	5.75067	Ture	-0.272184	2.04553	1.77334	hypothetical protein(FOYG_08779)
FOYG_09577	17.2357	20.4219	65.2775	Ture	-0.244717	1.92118	1.67647	hypothetical protein(FOYG_09577)
FOYG_11552	3.36503	3.61661	7.19767	Ture	-0.104018	1.09691	0.992893	transcription initiation factor TFIID subunit 6(FOYG_11552)
FOYG_12106	9.69665	11.9145	43.4776	Ture	-0.297161	2.16471	1.86755	hypothetical protein(FOYG_12106)
FOYG_13321	11.108	11.6934	19.9899	Ture	-0.0740974	0.847678	0.77358	MFS transporter, SP family, general alpha glucoside:H+ symporter(FOYG_13321)
FOYG_03887	0.048574	0.0998937	0.826645	Ture	-1.04021	4.08901	3.0488	hypothetical protein(FOYG_03887)
FOYG_10885	2.64853	2.9892	7.81052	Ture	-0.174569	1.56023	1.38566	None
FOYG_14934	1.2984	1.7733	8.35632	Ture	-0.449703	2.68614	2.23643	hypothetical protein(FOYG_14934)
FOYG_15927	0.050812	0.086568	0.582227	Ture	-0.768665	3.51834	2.74968	hypothetical protein(FOYG_15927)
FOYG_06320	12.4221	13.4173	27.24	Ture	-0.111191	1.13282	1.02163	cell division cycle 20, cofactor-APC complex(FOYG_06320)
FOYG_08697	71.6868	75.0825	122.248	Ture	-0.0667696	0.770033	0.703263	None
FOYG_06530	9.01811	10.5144	31.4022	Ture	-0.221468	1.79997	1.5785	carboxymethylenebutenolidase(FOYG_06530)
FOYG_11177	12.8221	13.7639	26.8823	Ture	-0.102259	1.06802	0.965765	uncharacterized protein(FOYG_11177)
FOYG_01300	9.49764	10.1395	18.9517	Ture	-0.0943482	0.996687	0.902339	None
FOYG_11465	2.69134	2.92261	6.08885	Ture	-0.118932	1.17785	1.05891	None
FOYG_06593	9.37101	9.54978	12.0006	Ture	-0.0272632	0.356826	0.329562	hypothetical protein(FOYG_06593)
FOYG_15326	3.60382	4.86321	22.1242	Ture	-0.432382	2.61802	2.18564	hypothetical protein(FOYG_15326)
FOYG_02971	0.0001	0.395933	5.84785	Ture	-11.951	15.8356	3.88458	hypothetical protein(FOYG_02971)
FOYG_01317	146.542	150.722	208.322	Ture	-0.0405815	0.507503	0.466921	hypothetical protein(FOYG_01317)
FOYG_10293	4.93784	5.64954	15.4567	Ture	-0.194253	1.64628	1.45203	hypothetical protein(FOYG_10293)
FOYG_03562	12.7768	13.4208	22.283	Ture	-0.0709409	0.802419	0.731478	CMGC/CDK/CDK7 protein kinase(FOYG_03562)
FOYG_07622	7.23328	8.23483	22.0107	Ture	-0.187089	1.60548	1.41839	alpha-glucosidase(FOYG_07622)
FOYG_02189	0.306118	0.456675	2.53443	Ture	-0.577082	3.0495	2.47242	hypothetical protein(FOYG_02189)
FOYG_08363	4.27141	5.05374	15.8703	Ture	-0.242637	1.89355	1.65091	hypothetical protein(FOYG_08363)
FOYG_10160	44.6403	46.395	71.9775	Ture	-0.0556224	0.689199	0.633577	hypothetical protein(FOYG_10160)
FOYG_11529	0.345388	0.642226	4.98179	Ture	-0.894863	3.85037	2.95551	cysteine sulfinate desulfinase(FOYG_11529)
FOYG_01171	0.809147	0.851021	1.4574	Ture	-0.0727923	0.848921	0.776128	None
FOYG_12567	5.59353	6.0648	12.9077	Ture	-0.1167	1.2064	1.0897	galactokinase(FOYG_12567)
FOYG_08631	84.648	91.4263	189.978	Ture	-0.111134	1.16629	1.05515	CMGC/SRPK protein kinase(FOYG_08631)
FOYG_10246	14.9193	15.6937	26.9482	Ture	-0.0730056	0.853006	0.780001	osomolarity two-component system, response regulator SSK1(FOYG_10246)
FOYG_16185	0.907822	1.00881	2.47672	Ture	-0.152179	1.44795	1.29577	hypothetical protein(FOYG_16185)
FOYG_06133	16.5949	18.673	48.4354	Ture	-0.170213	1.54532	1.37511	hypothetical protein(FOYG_06133)
FOYG_11092	2.04177	2.52719	9.47656	Ture	-0.307714	2.21454	1.90683	uncharacterized protein(FOYG_11092)
FOYG_16227	6.92099	7.77141	19.9468	Ture	-0.167197	1.52711	1.35991	O-acetylhomoserine (thiol)-lyase(FOYG_16227)
FOYG_00795	0.683602	1.14259	7.69853	Ture	-0.741077	3.49336	2.75228	hypothetical protein(FOYG_00795)
FOYG_05667	1.74145	1.78376	2.38881	Ture	-0.0346352	0.456003	0.421368	hypothetical protein(FOYG_05667)
FOYG_08045	13.1228	14.0998	28.1867	Ture	-0.103606	1.10294	0.999337	hypothetical protein(FOYG_08045)
FOYG_12440	9.42221	9.69008	13.557	Ture	-0.0404427	0.524895	0.484452	hypothetical protein(FOYG_12440)
FOYG_14280	0.0645087	0.0747633	0.222805	Ture	-0.212838	1.78822	1.57538	hypothetical protein(FOYG_14280)
FOYG_16044	0.0001	0.027035	0.414368	Ture	-8.07868	12.0167	3.93801	transketolase(FOYG_16044)
FOYG_14429	0.859913	1.02297	3.36859	Ture	-0.250495	1.96988	1.71939	3-oxoacyl-[acyl-carrier protein] reductase(FOYG_14429)
FOYG_16824	0.0001	5.82787	89.6577	Ture	-15.8307	19.7741	3.94339	None
FOYG_05469	7.36747	8.63944	26.9187	Ture	-0.229769	1.86937	1.6396	hypothetical protein(FOYG_05469)
FOYG_10696	39.002	39.512	46.8367	Ture	-0.0187435	0.264095	0.245351	arginase(FOYG_10696)
FOYG_13491	2.42862	3.10266	13.0859	Ture	-0.353373	2.42981	2.07644	hypothetical protein(FOYG_13491)
FOYG_14671	0.198098	0.295317	1.73487	Ture	-0.576048	3.13054	2.55449	hypothetical protein(FOYG_14671)
FOYG_06210	12.5637	17.5777	91.9924	Ture	-0.484483	2.87225	2.38777	NADPH2:quinone reductase(FOYG_06210)
FOYG_06970	24.1422	25.353	43.3273	Ture	-0.0705957	0.843718	0.773122	hypothetical protein(FOYG_06970)
FOYG_02871	0.333646	0.399701	1.373	Ture	-0.260603	2.04094	1.78034	hypothetical protein(FOYG_02871)
FOYG_11949	10.0117	10.4539	16.9448	Ture	-0.0623575	0.759154	0.696796	hypothetical protein(FOYG_11949)
FOYG_06625	20.3893	21.9348	45.0829	Ture	-0.105404	1.14477	1.03936	U6 snRNA-associated Sm-like protein LSm2(FOYG_06625)
FOYG_07151	67.6934	78.4607	239.3	Ture	-0.212954	1.82173	1.60878	hypothetical protein(FOYG_07151)
FOYG_09887	55.2511	58.1874	102.052	Ture	-0.0747047	0.885224	0.810519	V-type proton ATPase proteolipid subunit 2(FOYG_09887)
FOYG_10999	0.218029	0.254035	0.79793	Ture	-0.220511	1.87174	1.65123	None
FOYG_12541	147.361	148.712	169.106	Ture	-0.0131638	0.198576	0.185413	guanine nucleotide-binding protein subunit beta(FOYG_12541)
FOYG_02890	23.8298	25.5315	51.206	Ture	-0.099511	1.10354	1.00403	3-hydroxybutyryl-CoA dehydrogenase(FOYG_02890)
FOYG_04482	3.86372	4.45517	13.3756	Ture	-0.205491	1.79154	1.58605	hypothetical protein(FOYG_04482)
FOYG_15910	4.58683	5.01521	11.4744	Ture	-0.128812	1.32285	1.19404	hypothetical protein(FOYG_15910)
FOYG_10459	43.6332	47.1876	101.3	Ture	-0.112981	1.21514	1.10216	hypothetical protein(FOYG_10459)
FOYG_12551	7.76414	8.37212	17.5939	Ture	-0.108766	1.18018	1.07141	N-acetylglucosaminylphosphatidylinositol deacetylase(FOYG_12551)
FOYG_16461	7.12634	7.95333	22.19	Ture	-0.158398	1.63868	1.48028	hypothetical protein(FOYG_16461)
FOYG_01666	1.30216	1.37337	2.59768	Ture	-0.0768138	0.996321	0.919507	hypothetical protein(FOYG_01666)
FOYG_01667	6.27052	6.96654	18.9396	Ture	-0.151857	1.59475	1.44289	hypothetical protein(FOYG_01667)
FOYG_14994	4.33868	5.72491	29.4681	Ture	-0.399996	2.76383	2.36383	hypothetical protein(FOYG_14994)
FOYG_16229	61.5427	77.6695	354.386	Ture	-0.33576	2.52566	2.1899	long-chain acyl-CoA synthetase(FOYG_16229)
FOYG_09856	21.4351	25.0926	87.2305	Ture	-0.227281	2.02485	1.79757	glycerol kinase(FOYG_09856)
FOYG_00409	30.0117	30.1074	31.735	Ture	-0.0045948	0.0805496	0.0759548	hypothetical protein(FOYG_00409)
FOYG_06136	4.295	4.96819	16.4194	Ture	-0.210063	1.93467	1.72461	beta-mannosidase(FOYG_06136)
FOYG_04801	5.19074	5.39833	8.93782	Ture	-0.0565728	0.783982	0.727409	None
FOYG_15559	1.86965	2.14086	6.76036	Ture	-0.195422	1.85434	1.65891	hypothetical protein(FOYG_15559)
FOYG_15789	1.31072	1.43307	3.51567	Ture	-0.128743	1.42344	1.29469	hypothetical protein(FOYG_15789)
FOYG_07928	3.42933	3.72334	8.67672	Ture	-0.11867	1.33922	1.22055	oxidoreductase(FOYG_07928)
FOYG_09678	1.53797	1.82459	6.67301	Ture	-0.246548	2.11731	1.87076	hypothetical protein(FOYG_09678)
FOYG_04829	56.741	59.0366	97.4641	Ture	-0.0572177	0.78048	0.723262	Cullin 1(FOYG_04829)
FOYG_07288	8.32713	9.57426	30.4886	Ture	-0.201342	1.87238	1.67104	hypothetical protein(FOYG_07288)
FOYG_00909	5.04127	5.46239	12.4646	Ture	-0.115745	1.30598	1.19024	hypothetical protein(FOYG_00909)
FOYG_08963	0.647046	0.744082	2.35784	Ture	-0.201595	1.86553	1.66393	None
FOYG_03356	16.6931	18.695	51.9529	Ture	-0.163401	1.63795	1.47455	hypothetical protein(FOYG_03356)
FOYG_16294	9.89658	10.5562	21.5119	Ture	-0.0930838	1.12013	1.02705	hypothetical protein(FOYG_16294)
FOYG_00553	106.625	112.244	205.95	Ture	-0.0740878	0.949753	0.875665	calmodulin(FOYG_00553)
FOYG_01839	0.582262	0.661776	1.98536	Ture	-0.184674	1.76966	1.58499	hypothetical protein(FOYG_01839)
FOYG_05295	46.6393	49.131	90.6422	Ture	-0.0750887	0.958638	0.883549	hypothetical protein(FOYG_05295)
FOYG_05564	1.84271	1.9106	3.03465	Ture	-0.0521958	0.719702	0.667506	hypothetical protein(FOYG_05564)
FOYG_14390	1.28045	1.4686	4.57297	Ture	-0.1978	1.83649	1.63869	hypothetical protein(FOYG_14390)
FOYG_04854	8.57982	9.50644	24.7376	Ture	-0.147958	1.52769	1.37973	hypothetical protein(FOYG_04854)
FOYG_07978	0.626601	0.714386	2.15744	Ture	-0.189157	1.7837	1.59455	hypothetical protein(FOYG_07978)
FOYG_16450	29.918	31.7387	61.4621	Ture	-0.0852306	1.03868	0.953454	26S protease regulatory subunit 8(FOYG_16450)
FOYG_03670	0.955138	1.1568	4.45948	Ture	-0.276357	2.22309	1.94674	hypothetical protein(FOYG_03670)
FOYG_01594	5.16361	5.32898	8.03432	Ture	-0.0454815	0.637796	0.592315	hypothetical protein(FOYG_01594)
FOYG_08642	17.0327	18.8458	48.5197	Ture	-0.145936	1.51026	1.36433	COP9 signalosome complex subunit 5(FOYG_08642)
FOYG_05416	0.276232	0.285146	0.422372	Ture	-0.045822	0.612634	0.566812	None
FOYG_06444	3.10479	3.42319	8.31509	Ture	-0.140846	1.42124	1.28039	hypothetical protein(FOYG_06444)
FOYG_02440	3.73012	3.90327	6.55394	Ture	-0.0654638	0.813141	0.747677	hypothetical protein(FOYG_02440)
FOYG_03349	1.40459	2.43533	18.2059	Ture	-0.793973	3.69619	2.90222	hypothetical protein(FOYG_03349)
FOYG_10251	64.9191	78.0862	279.543	Ture	-0.266426	2.10635	1.83993	hypothetical protein(FOYG_10251)
FOYG_06443	0.020095	0.0429483	0.393082	Ture	-1.09577	4.28992	3.19416	hypothetical protein(FOYG_06443)
FOYG_12244	1661.97	1849.17	4719.59	Ture	-0.15399	1.50577	1.35178	hypothetical protein(FOYG_12244)
FOYG_00972	0.358538	0.463765	2.10545	Ture	-0.371267	2.55393	2.18266	hypothetical protein(FOYG_00972)
FOYG_04677	9.02733	9.98386	24.9058	Ture	-0.145299	1.46411	1.31881	hypothetical protein(FOYG_04677)
FOYG_04959	2.06924	2.61266	11.1132	Ture	-0.336416	2.4251	2.08868	hypothetical protein(FOYG_04959)
FOYG_11499	9.94429	12.2259	47.9781	Ture	-0.298002	2.27044	1.97244	uncharacterized protein(FOYG_11499)
FOYG_06649	7.02743	7.35498	12.4418	Ture	-0.0657245	0.824127	0.758403	hypothetical protein(FOYG_06649)
FOYG_12652	6.34793	7.1024	18.8215	Ture	-0.16202	1.56802	1.406	hypothetical protein(FOYG_12652)
FOYG_05198	13.6231	13.9962	19.7752	Ture	-0.0389828	0.537637	0.498654	hypothetical protein(FOYG_05198)
FOYG_08919	0.722999	0.782006	1.69357	Ture	-0.113186	1.228	1.11481	hypothetical protein(FOYG_08919)
FOYG_10792	16.3233	16.8934	25.699	Ture	-0.0495205	0.654776	0.605255	uncharacterized protein(FOYG_10792)
FOYG_06778	27.8293	29.7273	60.2686	Ture	-0.095185	1.1148	1.01962	calnexin(FOYG_06778)
FOYG_13232	24.7396	27.4789	71.6579	Ture	-0.151501	1.5343	1.3828	enoyl-CoA hydratase(FOYG_13232)
FOYG_06871	16.3642	19.1562	64.5288	Ture	-0.227267	1.9794	1.75214	hypothetical protein(FOYG_06871)
FOYG_10941	295.01	348.994	1227.59	Ture	-0.242441	2.057	1.81456	acyl-CoA dehydrogenase(FOYG_10941)
FOYG_05248	0.268266	0.299066	0.797056	Ture	-0.156803	1.57102	1.41421	None
FOYG_12179	1.55952	1.78935	5.51343	Ture	-0.198338	1.82185	1.62351	urease accessory protein(FOYG_12179)
FOYG_06888	54.5666	54.8722	59.8259	Ture	-0.00805815	0.132752	0.124694	ribulose-phosphate 3-epimerase(FOYG_06888)
FOYG_08000	0.853445	0.900611	1.66514	Ture	-0.0776048	0.964271	0.886666	hypothetical protein(FOYG_08000)
FOYG_01485	70.1234	73.5631	127.869	Ture	-0.0690863	0.866695	0.797609	hypothetical protein(FOYG_01485)
FOYG_17149	1.1159	2.68007	27.3464	Ture	-1.26406	4.61507	3.35101	oxidoreductase(FOYG_17149)
FOYG_07428	0.953278	1.21146	5.2988	Ture	-0.345776	2.4747	2.12892	hypothetical protein(FOYG_07428)
FOYG_05519	0.105487	0.134854	0.60077	Ture	-0.354338	2.50975	2.15542	hypothetical protein(FOYG_05519)
FOYG_15239	0.29217	0.31859	0.737828	Ture	-0.124891	1.33647	1.21158	beta-glucosidase K(FOYG_15239)
FOYG_08742	8.82751	9.71766	23.9865	Ture	-0.138601	1.44214	1.30354	hypothetical protein(FOYG_08742)
FOYG_16456	2.37764	2.56816	5.61784	Ture	-0.111205	1.24049	1.12928	hypothetical protein(FOYG_16456)
FOYG_08321	2.67337	2.72346	3.52365	Ture	-0.0267781	0.398408	0.37163	hypothetical protein(FOYG_08321)
FOYG_01189	14.1621	15.436	35.7692	Ture	-0.124265	1.33668	1.21242	DNA repair and recombination protein RAD54 and RAD54-like protein(FOYG_01189)
FOYG_03280	2.80098	3.19178	9.43229	Ture	-0.188427	1.75168	1.56325	hypothetical protein(FOYG_03280)
FOYG_07129	20.6827	22.03	43.4792	Ture	-0.0910475	1.0719	0.980853	hypothetical protein(FOYG_07129)
FOYG_08552	0.77598	1.12948	6.76446	Ture	-0.541567	3.12388	2.58232	hypothetical protein(FOYG_08552)
FOYG_06526	5.21729	6.17887	16.1538	Ture	-0.244043	1.6305	1.38646	hypothetical protein(FOYG_06526)
FOYG_02984	52.6186	62.7345	167.593	Ture	-0.253685	1.67132	1.41763	hypothetical protein(FOYG_02984)
FOYG_05294	5.2976	6.56357	19.68	Ture	-0.30914	1.89332	1.58417	thimet oligopeptidase(FOYG_05294)
FOYG_04456	8.61436	9.50724	18.7013	Ture	-0.142283	1.11832	0.976039	kinetochore protein NDC80(FOYG_04456)
FOYG_09080	4.54555	6.41107	25.6174	Ture	-0.496109	2.4946	1.99849	hypothetical protein(FOYG_09080)
FOYG_16545	0.220187	0.250154	0.558681	Ture	-0.184089	1.3433	1.15921	None
FOYG_06160	0.722124	0.984643	3.68985	Ture	-0.447354	2.35324	1.90589	L-fuculose-phosphate aldolase(FOYG_06160)
FOYG_08048	73.9098	76.8762	107.454	Ture	-0.0567705	0.53988	0.48311	hypothetical protein(FOYG_08048)
FOYG_01998	0.0001	0.0219423	0.247402	Ture	-7.77757	11.2726	3.49507	hypothetical protein(FOYG_01998)
FOYG_07797	54.7844	54.949	56.65	Ture	-0.00432773	0.0483127	0.0439849	hypothetical protein(FOYG_07797)
FOYG_12406	11.5593	13.1549	29.5176	Ture	-0.186543	1.35252	1.16598	hypothetical protein(FOYG_12406)
FOYG_04876	17.391	19.8267	44.8275	Ture	-0.189106	1.36604	1.17694	major histocompatibility complex, class I(FOYG_04876)
FOYG_05392	6.52588	6.74358	8.97986	Ture	-0.0473424	0.460521	0.413179	None
FOYG_11774	1.16093	1.63278	6.43954	Ture	-0.492057	2.47168	1.97962	uncharacterized protein(FOYG_11774)
FOYG_16709	0.0001	0.0549463	0.614011	Ture	-9.10188	12.584	3.48217	hypothetical protein(FOYG_16709)
FOYG_00144	0.521105	0.78085	3.4356	Ture	-0.58347	2.72092	2.13745	hypothetical protein(FOYG_00144)
FOYG_10024	290.374	308.533	494.294	Ture	-0.0875137	0.767456	0.679942	None
FOYG_05596	0.1286	0.216763	1.14216	Ture	-0.753229	3.15081	2.39758	hypothetical protein(FOYG_05596)
FOYG_11120	53.9316	59.4936	117.855	Ture	-0.141602	1.12781	0.98621	uncharacterized protein(FOYG_11120)
FOYG_03953	1.64321	1.78396	3.25335	Ture	-0.118566	0.985408	0.866842	hypothetical protein(FOYG_03953)
FOYG_12328	26.6428	28.3761	46.4785	Ture	-0.0909299	0.802819	0.711889	V-type ATPase, D subunit(FOYG_12328)
FOYG_10128	0.359546	0.56306	2.68155	Ture	-0.647113	2.89882	2.25171	None
FOYG_03827	0.379498	0.429228	0.947502	Ture	-0.177653	1.32004	1.14238	salicylate hydroxylase(FOYG_03827)
FOYG_12423	1.22504	1.33224	2.45007	Ture	-0.121028	0.999993	0.878966	hypothetical protein(FOYG_12423)
FOYG_14297	2.98535	3.75064	11.7316	Ture	-0.329239	1.97443	1.64519	hypothetical protein(FOYG_14297)
FOYG_15320	5.69966	7.83044	30.5307	Ture	-0.458218	2.42131	1.96309	hypothetical protein(FOYG_15320)
FOYG_03311	20.9158	21.1679	23.8504	Ture	-0.0172832	0.189416	0.172133	dolichyldiphosphatase(FOYG_03311)
FOYG_03702	8.27573	10.0871	29.3526	Ture	-0.285547	1.82653	1.54098	hypothetical protein(FOYG_03702)
FOYG_09390	0.0402327	0.108217	0.835969	Ture	-1.42748	4.37701	2.94953	hypothetical protein(FOYG_09390)
FOYG_13790	4.16141	4.5405	8.58898	Ture	-0.125781	1.04541	0.919634	hypothetical protein(FOYG_13790)
FOYG_06909	20.7567	22.6796	42.9639	Ture	-0.127823	1.04955	0.921726	dolichyl-phosphate-mannose-protein mannosyltransferase(FOYG_06909)
FOYG_08891	4.66022	4.91295	7.57982	Ture	-0.076193	0.701766	0.625573	hypothetical protein(FOYG_08891)
FOYG_06720	1.3218	1.52162	3.63387	Ture	-0.203105	1.459	1.2559	hypothetical protein(FOYG_06720)
FOYG_07912	1.62746	1.77188	3.29713	Ture	-0.122661	1.01859	0.895929	hypothetical protein(FOYG_07912)
FOYG_10755	0.409486	0.459855	0.991746	Ture	-0.167367	1.27616	1.10879	None
FOYG_11078	3.51642	3.96028	8.66874	Ture	-0.171493	1.30171	1.13022	uncharacterized protein(FOYG_11078)
FOYG_14859	1.01457	1.41423	5.65818	Ture	-0.479149	2.47947	2.00032	hypothetical protein(FOYG_14859)
FOYG_05638	130.33	134.682	180.799	Ture	-0.0473945	0.472223	0.424828	NADH dehydrogenase (ubiquinone) 1 beta subcomplex 8(FOYG_05638)
FOYG_14802	0.185307	0.22645	0.662291	Ture	-0.289273	1.83755	1.54827	hypothetical protein(FOYG_14802)
FOYG_04969	1.80939	1.88693	2.70743	Ture	-0.0605346	0.581421	0.520886	hypothetical protein(FOYG_04969)
FOYG_10045	24.7427	31.6011	104.199	Ture	-0.352969	2.07426	1.72129	hypothetical protein(FOYG_10045)
FOYG_11122	15.8171	17.5682	34.1893	Ture	-0.151485	1.11206	0.960573	uncharacterized protein(FOYG_11122)
FOYG_12070	39.8599	42.6298	68.9359	Ture	-0.0969266	0.79032	0.693393	actin-like protein 2(FOYG_12070)
FOYG_05073	13.7788	14.1859	18.0474	Ture	-0.0420122	0.389349	0.347337	hypothetical protein(FOYG_05073)
FOYG_06302	42.7637	45.8429	75.0097	Ture	-0.100312	0.810692	0.710381	CMGC/CK2 protein kinase(FOYG_06302)
FOYG_00805	0.13239	0.200872	0.854426	Ture	-0.601485	2.69016	2.08868	None
FOYG_06380	153.749	168.03	304.291	Ture	-0.128143	0.984871	0.856729	syntaxin 1B/2/3(FOYG_06380)
FOYG_10602	1.2455	2.12677	10.5038	Ture	-0.771943	3.07611	2.30417	uncharacterized protein(FOYG_10602)
FOYG_01144	72.6854	73.9645	86.1391	Ture	-0.0251665	0.245002	0.219835	hypothetical protein(FOYG_01144)
FOYG_13706	0.274141	0.435727	1.97385	Ture	-0.668506	2.84802	2.17952	hypothetical protein(FOYG_13706)
FOYG_12304	0.167642	0.181108	0.309225	Ture	-0.11147	0.883276	0.771807	hypothetical protein(FOYG_12304)
FOYG_12800	9.72515	10.4741	17.6006	Ture	-0.107027	0.855829	0.748801	pyrroline-5-carboxylate reductase(FOYG_12800)
FOYG_12449	19.9252	23.4517	57.2183	Ture	-0.235094	1.52188	1.28679	acetyltransferase(FOYG_12449)
FOYG_08584	2.54162	2.68551	4.06554	Ture	-0.0794531	0.677702	0.598249	hypothetical protein(FOYG_08584)
FOYG_01604	0.385976	0.411521	0.656438	Ture	-0.0924562	0.766149	0.673693	hypothetical protein(FOYG_01604)
FOYG_13442	4.70716	5.11209	8.9947	Ture	-0.119057	0.93422	0.815163	alkaline proteinase(FOYG_13442)
FOYG_00942	5.8152	6.85193	16.8434	Ture	-0.236682	1.53428	1.2976	None
FOYG_14869	0.617577	0.742654	1.95037	Ture	-0.266072	1.65906	1.39299	hypothetical protein(FOYG_14869)
FOYG_02675	3.79184	4.23018	8.47084	Ture	-0.157823	1.15961	1.00179	hypothetical protein(FOYG_02675)
FOYG_05367	7.28835	7.70787	11.7682	Ture	-0.0807401	0.691235	0.610495	tyrosyl-DNA phosphodiesterase 1(FOYG_05367)
FOYG_12634	1.16146	1.32985	2.95963	Ture	-0.195322	1.34947	1.15415	hypothetical protein(FOYG_12634)
FOYG_02820	46.0992	51.4416	103.199	Ture	-0.158194	1.16262	1.00442	hypothetical protein(FOYG_02820)
FOYG_03226	3.57302	4.02163	8.3704	Ture	-0.170636	1.22815	1.05752	hypothetical protein(FOYG_03226)
FOYG_12280	24.5645	26.5489	45.7811	Ture	-0.112078	0.898176	0.786098	histone deacetylase 6/10(FOYG_12280)
FOYG_02520	55.7332	56.583	64.8526	Ture	-0.0218296	0.218625	0.196796	hypothetical protein(FOYG_02520)
FOYG_14458	8.96281	29.0985	224.71	Ture	-1.69892	4.64797	2.94905	hypothetical protein(FOYG_14458)
FOYG_00726	3.91815	4.74446	12.7784	Ture	-0.276072	1.70546	1.42939	hypothetical protein(FOYG_00726)
FOYG_05072	1.48439	1.63478	3.09692	Ture	-0.139225	1.06097	0.921741	hypothetical protein(FOYG_05072)
FOYG_11086	17.6307	19.3661	36.2339	Ture	-0.135441	1.03925	0.903805	uncharacterized protein(FOYG_11086)
FOYG_14468	1.80175	2.35266	7.70623	Ture	-0.384888	2.09662	1.71174	hypothetical protein(FOYG_14468)
FOYG_14353	3.26181	3.86735	9.78516	Ture	-0.245675	1.58492	1.33925	phospholipase C(FOYG_14353)
FOYG_06601	56.039	63.9927	141.509	Ture	-0.191476	1.33639	1.14492	hypothetical protein(FOYG_06601)
FOYG_12342	3.16326	4.0307	12.4916	Ture	-0.349617	1.98147	1.63185	hypothetical protein(FOYG_12342)
FOYG_13624	1.41859	1.82849	5.82518	Ture	-0.366201	2.03785	1.67165	hypothetical protein(FOYG_13624)
FOYG_04308	4.59552	6.80253	28.4191	Ture	-0.565842	2.62856	2.06272	hypothetical protein(FOYG_04308)
FOYG_11372	0.402972	1.62575	13.602	Ture	-2.01235	5.07699	3.06464	uncharacterized protein(FOYG_11372)
FOYG_04700	4.98673	6.42409	20.517	Ture	-0.365397	2.04065	1.67525	hypothetical protein(FOYG_04700)
FOYG_01373	8.23722	9.27068	19.4071	Ture	-0.170517	1.23635	1.06584	alcohol dehydrogenase(FOYG_01373)
FOYG_12102	109.677	114.91	166.219	Ture	-0.0672324	0.599819	0.532586	Fe-Mn family superoxide dismutase(FOYG_12102)
FOYG_06850	30.4518	35.167	81.7557	Ture	-0.207693	1.42479	1.2171	26S protease regulatory subunit 7(FOYG_06850)
FOYG_01778	0.085278	0.142536	0.705652	Ture	-0.741081	3.04871	2.30763	hypothetical protein(FOYG_01778)
FOYG_09021	0.0223863	0.0473587	0.293423	Ture	-1.08101	3.71229	2.63128	hypothetical protein(FOYG_09021)
FOYG_11835	1.44781	1.71941	4.39321	Ture	-0.248042	1.6014	1.35336	MFS transporter, PHS family, inorganic phosphate transporter(FOYG_11835)
FOYG_06772	14.9676	15.9979	26.2935	Ture	-0.096037	0.812864	0.716827	hypothetical protein(FOYG_06772)
FOYG_07061	60.0138	61.8447	80.0967	Ture	-0.0433543	0.416447	0.373093	hypothetical protein(FOYG_07061)
FOYG_07916	15.8239	17.8577	38.1622	Ture	-0.174435	1.27003	1.0956	hypothetical protein(FOYG_07916)
FOYG_12194	13.8522	14.5582	21.6025	Ture	-0.0717242	0.641085	0.56936	hypothetical protein(FOYG_12194)
FOYG_01855	0.497149	0.686363	2.56251	Ture	-0.465293	2.36581	1.90051	hypothetical protein(FOYG_01855)
FOYG_02348	0.810169	1.3161	6.33858	Ture	-0.69998	2.96787	2.26789	murein transglycosylase(FOYG_02348)
FOYG_13505	1.1471	1.70784	7.28799	Ture	-0.574187	2.66753	2.09334	pectate lyase(FOYG_13505)
FOYG_14198	11.7583	12.0943	15.4393	Ture	-0.0406569	0.392935	0.352278	hypothetical protein(FOYG_14198)
FOYG_11610	94.366	97.0824	124.093	Ture	-0.0409433	0.39508	0.354137	rab family, other(FOYG_11610)
FOYG_03842	0.008471	0.015144	0.0814743	Ture	-0.838142	3.26574	2.4276	None
FOYG_12650	15.0813	19.8752	67.5237	Ture	-0.39821	2.16263	1.76442	hypothetical protein(FOYG_12650)
FOYG_00152	1.47465	2.14636	8.86968	Ture	-0.541524	2.58851	2.04699	leucyl aminopeptidase(FOYG_00152)
FOYG_01609	9.93428	11.7711	30.1701	Ture	-0.244761	1.60263	1.35787	hypothetical protein(FOYG_01609)
FOYG_06591	1.33984	1.46786	2.75021	Ture	-0.131645	1.03748	0.905833	hypothetical protein(FOYG_06591)
FOYG_04448	28.7515	31.7162	61.4885	Ture	-0.141583	1.09668	0.955097	hypothetical protein(FOYG_04448)
FOYG_08128	32.468	36.8476	80.8619	Ture	-0.182556	1.31644	1.13389	hypothetical protein(FOYG_08128)
FOYG_14643	3.38801	4.63779	17.2011	Ture	-0.452998	2.34399	1.89099	hypothetical protein(FOYG_14643)
FOYG_00908	49.2405	50.8251	66.8569	Ture	-0.0456944	0.441229	0.395535	endo-1,3(4)-beta-glucanase(FOYG_00908)
FOYG_05154	24.1194	27.0359	56.5613	Ture	-0.164681	1.22962	1.06494	lon protease like 2, peroxisomal(FOYG_05154)
FOYG_07477	0.0257583	0.0283513	0.0546077	Ture	-0.138377	1.08406	0.945687	hypothetical protein(FOYG_07477)
FOYG_13480	0.329397	0.372237	0.80367	Ture	-0.176394	1.28678	1.11038	hypothetical protein(FOYG_13480)
FOYG_16303	6.993	7.82066	16.1573	Ture	-0.161378	1.2082	1.04682	dihydroflavonol-4-reductase(FOYG_16303)
FOYG_05606	1.99587	2.32614	5.66088	Ture	-0.220919	1.50401	1.28309	hypothetical protein(FOYG_05606)
FOYG_05980	0.0637237	0.340353	3.13186	Ture	-2.41713	5.61905	3.20192	hypothetical protein(FOYG_05980)
FOYG_01039	1.9047	2.33975	7.4503	Ture	-0.29679	1.96774	1.67095	hypothetical protein(FOYG_01039)
FOYG_06786	24.1563	26.2787	51.202	Ture	-0.121495	1.0838	0.962304	hexokinase(FOYG_06786)
FOYG_16376	58.4906	61.6147	98.3027	Ture	-0.0750699	0.749026	0.673956	ankyrin repeat protein nuc-2(FOYG_16376)
FOYG_02436	7.16339	7.55815	12.2	Ture	-0.0773924	0.768171	0.690778	hypothetical protein(FOYG_02436)
FOYG_08102	2.71557	3.16561	8.46158	Ture	-0.221229	1.63967	1.41844	glutamate-5-semialdehyde dehydrogenase(FOYG_08102)
FOYG_11018	1.16277	1.54882	6.12588	Ture	-0.413601	2.39735	1.98375	uncharacterized protein(FOYG_11018)
FOYG_09860	2.33658	2.60628	5.78891	Ture	-0.157597	1.30889	1.1513	hypothetical protein(FOYG_09860)
FOYG_00710	34.104	35.4808	51.7512	Ture	-0.057099	0.601652	0.544553	hypothetical protein(FOYG_00710)
FOYG_09713	4.78624	5.8131	17.9476	Ture	-0.280416	1.90682	1.62641	hypothetical protein(FOYG_09713)
FOYG_03395	1.36026	1.6135	4.64088	Ture	-0.246312	1.77051	1.5242	None
FOYG_01289	1.99511	2.32696	6.30037	Ture	-0.221975	1.65897	1.43699	hypothetical protein(FOYG_01289)
FOYG_04467	6.20402	7.21446	19.3077	Ture	-0.217688	1.6379	1.42021	hypothetical protein(FOYG_04467)
FOYG_04070	0.106522	0.131167	0.4243	Ture	-0.30025	1.99393	1.69368	salicylate hydroxylase(FOYG_04070)
FOYG_16689	0.364463	0.55711	2.84786	Ture	-0.612189	2.96603	2.35384	beta-lactamase(FOYG_16689)
FOYG_01251	66.8793	69.1555	96.3067	Ture	-0.0482839	0.526076	0.477792	hypothetical protein(FOYG_01251)
FOYG_13424	0.0001	0.038542	0.49691	Ture	-8.59029	12.2788	3.68848	hypothetical protein(FOYG_13424)
FOYG_02516	0.85191	0.879631	1.21274	Ture	-0.0461985	0.509495	0.463296	alkaline phosphatase(FOYG_02516)
FOYG_11503	2.30977	3.13604	13.0641	Ture	-0.441197	2.49979	2.0586	CMGC protein kinase(FOYG_11503)
FOYG_02810	57.0908	58.9099	80.7979	Ture	-0.0452537	0.50106	0.455806	hypothetical protein(FOYG_02810)
FOYG_00715	2.79668	3.94398	17.7606	Ture	-0.495938	2.66689	2.17095	None
FOYG_07096	71.0049	79.2201	178.125	Ture	-0.157948	1.3269	1.16895	hypothetical protein(FOYG_07096)
FOYG_14790	0.612576	0.93685	4.86324	Ture	-0.612931	2.98896	2.37603	hypothetical protein(FOYG_14790)
FOYG_15407	0.526009	0.550508	0.846086	Ture	-0.065676	0.685717	0.620041	hypothetical protein(FOYG_15407)
FOYG_04509	4.04648	4.62361	11.6333	Ture	-0.192354	1.52352	1.33117	homocysteine S-methyltransferase(FOYG_04509)
FOYG_05986	1.9426	2.08552	3.82657	Ture	-0.102415	0.978061	0.875647	pyrimidine 5'-nucleotidase(FOYG_05986)
FOYG_13044	0.0136173	0.158069	1.91743	Ture	-3.53704	7.13759	3.60055	hypothetical protein(FOYG_13044)
FOYG_00823	0.469651	0.490392	0.743939	Ture	-0.0623484	0.663596	0.601247	hypothetical protein(FOYG_00823)
FOYG_00918	2.07728	2.29722	4.98327	Ture	-0.145198	1.2624	1.1172	hypothetical protein(FOYG_00918)
FOYG_01368	88.7052	93.7548	155.622	Ture	-0.079874	0.810955	0.731081	cofilin(FOYG_01368)
FOYG_01501	15.4544	17.8534	47.3091	Ture	-0.208186	1.6141	1.40592	PEK/GCN2 protein kinase(FOYG_01501)
FOYG_03177	60.4064	66.9524	147.248	Ture	-0.148434	1.28548	1.13704	actin like protein 2/3 complex, subunit 2(FOYG_03177)
FOYG_15202	12.3432	12.7045	17.2398	Ture	-0.0416232	0.482023	0.4404	hypothetical protein(FOYG_15202)
FOYG_10143	99.8952	138.689	624.567	Ture	-0.473363	2.64437	2.17101	None
FOYG_10198	19.2256	20.5785	37.5293	Ture	-0.0981127	0.964992	0.86688	hypothetical protein(FOYG_10198)
FOYG_10880	8.30705	8.87583	15.9812	Ture	-0.0955458	0.94397	0.848425	uncharacterized protein(FOYG_10880)
FOYG_04527	476.851	505.932	868.451	Ture	-0.0854034	0.864904	0.779501	hypothetical protein(FOYG_04527)
FOYG_12843	1.3995	1.68634	5.25967	Ture	-0.268983	1.91006	1.64108	hypothetical protein(FOYG_12843)
FOYG_01279	3.24471	3.50262	6.70241	Ture	-0.110348	1.04659	0.936245	hypothetical protein(FOYG_01279)
FOYG_10781	10.4587	11.2087	20.5158	Ture	-0.099916	0.972027	0.872111	uncharacterized protein(FOYG_10781)
FOYG_15642	0.462187	0.523557	1.28293	Ture	-0.179871	1.4729	1.29303	hypothetical protein(FOYG_15642)
FOYG_16321	5.76201	6.42555	14.647	Ture	-0.157246	1.34596	1.18871	hypothetical protein(FOYG_16321)
FOYG_12608	1.27958	1.39333	2.79366	Ture	-0.12286	1.12648	1.00362	hypothetical protein(FOYG_12608)
FOYG_14672	0.368043	0.484284	1.91446	Ture	-0.39598	2.37899	1.98301	hypothetical protein(FOYG_14672)
FOYG_15871	0.346213	0.396568	1.0185	Ture	-0.195909	1.55671	1.3608	hypothetical protein(FOYG_15871)
FOYG_13282	6.10351	6.70649	14.1472	Ture	-0.135918	1.2128	1.07688	None
FOYG_08636	27.8558	28.8358	40.9261	Ture	-0.0498835	0.555043	0.50516	None
FOYG_09532	3.18636	3.49471	7.29865	Ture	-0.133267	1.19572	1.06245	myosin heavy chain(FOYG_09532)
FOYG_05024	11.9585	12.7877	21.938	Ture	-0.096726	0.875396	0.77867	hypothetical protein(FOYG_05024)
FOYG_10235	26.9784	28.6546	47.1395	Ture	-0.0869627	0.805133	0.71817	hypothetical protein(FOYG_10235)
FOYG_00728	0.0001	0.0416683	0.49607	Ture	-8.70281	12.2763	3.57352	hypothetical protein(FOYG_00728)
FOYG_06447	10.6143	11.7246	23.8493	Ture	-0.143525	1.16794	1.02441	hypothetical protein(FOYG_06447)
FOYG_05744	12.0085	15.1736	49.8606	Ture	-0.337506	2.05384	1.71634	hypothetical protein(FOYG_05744)
FOYG_03173	0.658991	0.705805	1.21992	Ture	-0.0990109	0.888458	0.789447	None
FOYG_10900	9.2077	9.30697	10.3983	Ture	-0.0154696	0.175439	0.159969	hypoxia up-regulated 1(FOYG_10900)
FOYG_11071	69.1365	70.1435	81.0123	Ture	-0.020862	0.228694	0.207832	SAGA-associated factor 73(FOYG_11071)
FOYG_07223	57.5034	61.16	100.469	Ture	-0.0889402	0.805034	0.716094	hypothetical protein(FOYG_07223)
FOYG_12533	14.8959	16.967	39.2342	Ture	-0.187807	1.39719	1.20938	protein phosphatase(FOYG_12533)
FOYG_06157	58.5882	63.671	118.659	Ture	-0.120028	1.01814	0.898115	STE protein kinase(FOYG_06157)
FOYG_07542	0.290374	0.31224	0.548819	Ture	-0.104741	0.918416	0.813674	3-isopropylmalate dehydrogenase(FOYG_07542)
FOYG_07102	10.0392	12.3171	36.9872	Ture	-0.295015	1.88138	1.58637	hypothetical protein(FOYG_07102)
FOYG_11412	0.922815	1.26025	4.91731	Ture	-0.449597	2.41375	1.96416	alpha-1,2-mannosyltransferase(FOYG_11412)
FOYG_02932	6.84108	7.66546	16.6151	Ture	-0.164149	1.2802	1.11605	hypothetical protein(FOYG_02932)
FOYG_01822	14.3991	19.1774	71.1384	Ture	-0.413424	2.30465	1.89123	oxidoreductase(FOYG_01822)
FOYG_03150	1.28508	2.07256	10.6488	Ture	-0.68956	3.05076	2.3612	None
FOYG_04781	4.09572	4.76573	12.5928	Ture	-0.218581	1.62041	1.40183	hypothetical protein(FOYG_04781)
FOYG_08904	1.82297	2.11517	5.50995	Ture	-0.214481	1.59575	1.38127	alcohol dehydrogenase(FOYG_08904)
FOYG_06036	2.24871	2.49733	5.35459	Ture	-0.151285	1.25168	1.10039	hypothetical protein(FOYG_06036)
FOYG_07337	37.2129	39.3613	64.0871	Ture	-0.080977	0.784233	0.703256	V-type H+-transporting ATPase subunit C(FOYG_07337)
FOYG_05856	0.219895	0.246556	0.554953	Ture	-0.165096	1.33555	1.17045	hypothetical protein(FOYG_05856)
FOYG_06947	8.26783	9.11497	18.9084	Ture	-0.140729	1.19345	1.05272	hypothetical protein(FOYG_06947)
FOYG_05967	270.375	306.357	721.983	Ture	-0.180253	1.417	1.23675	cerevisin(FOYG_05967)
FOYG_14355	19.1007	23.8526	78.6755	Ture	-0.320521	2.04229	1.72177	hypothetical protein(FOYG_14355)
FOYG_04782	7.31447	8.01073	15.8111	Ture	-0.131179	1.11211	0.980929	hypothetical protein(FOYG_04782)
FOYG_15911	7.50752	8.73241	22.4718	Ture	-0.218043	1.58171	1.36366	None
FOYG_00122	0.103579	0.196034	1.2326	Ture	-0.920375	3.57291	2.65253	hypothetical protein(FOYG_00122)
FOYG_06469	3.03913	3.41726	7.65615	Ture	-0.169183	1.33296	1.16378	hypothetical protein(FOYG_06469)
FOYG_14782	0.0586063	0.137344	1.01667	Ture	-1.22866	4.11665	2.88799	hypothetical protein(FOYG_14782)
FOYG_05281	2.52677	2.78691	5.68045	Ture	-0.141375	1.16871	1.02734	hypothetical protein(FOYG_05281)
FOYG_09045	3.40844	5.15734	24.6327	Ture	-0.597518	2.85339	2.25588	hypothetical protein(FOYG_09045)
FOYG_09228	20.2385	23.3888	59.426	Ture	-0.208711	1.55399	1.34528	FKBP12-rapamycin complex-associated protein(FOYG_09228)
FOYG_16502	66.7506	69.2302	97.5774	Ture	-0.0526199	0.547766	0.495146	hypothetical protein(FOYG_16502)
FOYG_01493	5.1975	6.03368	15.5643	Ture	-0.215219	1.58235	1.36713	hypothetical protein(FOYG_01493)
FOYG_02128	0.28819	0.354145	1.10368	Ture	-0.29732	1.93722	1.6399	hypothetical protein(FOYG_02128)
FOYG_05143	3.60139	3.84994	6.67594	Ture	-0.0962816	0.890418	0.794136	hypothetical protein(FOYG_05143)
FOYG_15479	299.792	320.862	559.77	Ture	-0.0979895	0.900872	0.802882	hypothetical protein(FOYG_15479)
FOYG_01224	40.6514	43.3802	74.328	Ture	-0.0937318	0.870601	0.77687	phosphatidylserine synthase(FOYG_01224)
FOYG_05196	31.9278	34.6421	65.4305	Ture	-0.117712	1.03515	0.917436	ubiquitin-activating enzyme E1(FOYG_05196)
FOYG_05184	0.225078	0.325112	1.4577	Ture	-0.530511	2.6952	2.16469	None
FOYG_12980	1.00073	1.10799	2.32239	Ture	-0.146884	1.21455	1.06767	hypothetical protein(FOYG_12980)
FOYG_09684	8.91933	10.3918	27.05	Ture	-0.220444	1.60062	1.38018	hypothetical protein(FOYG_09684)
FOYG_14783	0.0001	0.0642257	0.789954	Ture	-9.32701	12.9476	3.62055	None
FOYG_01740	29.8815	30.497	37.4257	Ture	-0.0294128	0.324776	0.295363	hypothetical protein(FOYG_01740)
FOYG_00316	95.0293	128.485	506.548	Ture	-0.43516	2.41425	1.97909	hypothetical protein(FOYG_00316)
FOYG_15293	0.712422	1.01854	4.47137	Ture	-0.515703	2.64991	2.13421	hypothetical protein(FOYG_15293)
FOYG_08785	12.0087	12.5396	46.4051	Ture	-0.0624104	1.9502	1.88779	hypothetical protein(FOYG_08785)
FOYG_02163	0.313018	0.317946	0.626772	Ture	-0.0225362	1.0017	0.979161	hypothetical protein(FOYG_02163)
FOYG_06907	6.50722	6.65371	15.8999	Ture	-0.0321183	1.2889	1.25678	hypothetical protein(FOYG_06907)
FOYG_04492	0.592723	0.621707	2.41225	Ture	-0.068876	2.02495	1.95607	hypothetical protein(FOYG_04492)
FOYG_11098	17.3104	17.8751	52.7654	Ture	-0.046309	1.60795	1.56164	uncharacterized protein(FOYG_11098)
FOYG_04447	33.7285	34.4524	78.5621	Ture	-0.0306343	1.21986	1.18923	protein transporter sec-13(FOYG_04447)
FOYG_11246	11.6165	11.8482	26.0035	Ture	-0.0284855	1.16253	1.13404	uncharacterized protein(FOYG_11246)
FOYG_00859	0.0426683	0.0508913	0.539957	Ture	-0.254254	3.66161	3.40735	hypothetical protein(FOYG_00859)
FOYG_03347	2.83956	2.94597	9.25638	Ture	-0.0530734	1.70478	1.65171	hypothetical protein(FOYG_03347)
FOYG_08924	2.70849	3.89502	74.3402	Ture	-0.524138	4.77858	4.25444	hypothetical protein(FOYG_08924)
FOYG_08724	3.88326	3.98707	10.2708	Ture	-0.0380635	1.40321	1.36514	condensin complex subunit 3(FOYG_08724)
FOYG_11346	22.2303	22.6815	49.9385	Ture	-0.0289896	1.16763	1.13864	proteasome component PRE3(FOYG_11346)
FOYG_14469	3.98277	4.73524	49.7717	Ture	-0.249666	3.64348	3.39382	hypothetical protein(FOYG_14469)
FOYG_07002	15.8105	16.191	39.0859	Ture	-0.0343052	1.30576	1.27146	DNA glycosylase(FOYG_07002)
FOYG_10976	35.2124	35.8128	71.8977	Ture	-0.0243922	1.02986	1.00547	26S protease regulatory subunit 6B(FOYG_10976)
FOYG_00611	58.4722	59.231	109.559	Ture	-0.0186016	0.905885	0.887284	hypothetical protein(FOYG_00611)
FOYG_07914	65.9985	69.2557	281.91	Ture	-0.0695009	2.09473	2.02523	acyl-CoA dehydrogenase(FOYG_07914)
FOYG_14943	0.133764	0.22052	5.90857	Ture	-0.721223	5.46505	4.74383	None
FOYG_03736	9.20478	9.25034	12.3533	Ture	-0.00712378	0.42444	0.417317	hypothetical protein(FOYG_03736)
FOYG_14389	1.65196	1.72419	6.64598	Ture	-0.0617354	2.0083	1.94656	aconitate hydratase 1(FOYG_14389)
FOYG_13875	3.82788	3.94387	11.872	Ture	-0.0430687	1.63295	1.58988	hypothetical protein(FOYG_13875)
FOYG_16700	1.10168	1.13192	3.1964	Ture	-0.0390654	1.53674	1.49767	hypothetical protein(FOYG_16700)
FOYG_14829	0.153091	0.175691	1.69265	Ture	-0.198648	3.46682	3.26817	None
FOYG_07079	176.902	192.261	1230.88	Ture	-0.120114	2.79867	2.67855	hypothetical protein(FOYG_07079)
FOYG_07187	24.3804	25.0178	68.1011	Ture	-0.0372348	1.48196	1.44472	20S proteasome subunit beta 7(FOYG_07187)
FOYG_06235	26.5512	27.5525	97.3999	Ture	-0.0534056	1.87514	1.82174	hypothetical protein(FOYG_06235)
FOYG_08508	72.4441	76.4441	354.747	Ture	-0.0775371	2.29185	2.21431	hypothetical protein(FOYG_08508)
FOYG_12835	3.96796	4.08582	12.4021	Ture	-0.0422288	1.64412	1.60189	hypothetical protein(FOYG_12835)
FOYG_12839	1.59287	1.74449	12.4136	Ture	-0.131178	2.96222	2.83104	hypothetical protein(FOYG_12839)
FOYG_07256	6.29236	6.49732	21.8059	Ture	-0.046245	1.79304	1.7468	hypothetical protein(FOYG_07256)
FOYG_05563	3.21981	3.28943	8.40708	Ture	-0.0308597	1.38463	1.35377	hypothetical protein(FOYG_05563)
FOYG_16583	18.6133	19.0853	53.3304	Ture	-0.036128	1.51863	1.4825	transporter MCH1(FOYG_16583)
FOYG_08854	14.1567	14.4115	35.4055	Ture	-0.0257361	1.32248	1.29675	hypothetical protein(FOYG_08854)
FOYG_01645	10.6297	10.8998	33.2011	Ture	-0.036194	1.64312	1.60693	hypothetical protein(FOYG_01645)
FOYG_03561	0.778846	0.856841	7.30844	Ture	-0.137688	3.23015	3.09246	hypothetical protein(FOYG_03561)
FOYG_08432	15.8543	16.3282	56.9402	Ture	-0.0424901	1.84457	1.80208	sphingosine kinase(FOYG_08432)
FOYG_13689	1.69341	1.91144	20.1565	Ture	-0.174723	3.57324	3.39852	hypothetical protein(FOYG_13689)
FOYG_14734	0.94537	0.985555	4.38722	Ture	-0.0600583	2.21435	2.1543	hypothetical protein(FOYG_14734)
FOYG_16500	1.15643	1.1752	2.76067	Ture	-0.0232189	1.25533	1.23212	hypothetical protein(FOYG_16500)
FOYG_00447	3.72261	4.30171	50.2287	Ture	-0.208594	3.75413	3.54553	hypothetical protein(FOYG_00447)
FOYG_13116	0.0001	0.0655973	5.31247	Ture	-9.35749	15.6971	6.3396	hypothetical protein(FOYG_13116)
FOYG_10514	1.69701	1.8059	10.2922	Ture	-0.0897204	2.60048	2.51076	hypothetical protein(FOYG_10514)
FOYG_03698	5.78383	6.01357	23.6254	Ture	-0.0561974	2.03024	1.97404	hypothetical protein(FOYG_03698)
FOYG_11051	70.3387	72.6828	252.366	Ture	-0.0472954	1.84313	1.79583	uncharacterized protein(FOYG_11051)
FOYG_03781	1.13905	1.14956	1.95848	Ture	-0.0132544	0.781903	0.768649	hypothetical protein(FOYG_03781)
FOYG_09443	10.1035	10.4173	34.6442	Ture	-0.0441341	1.77776	1.73363	hypothetical protein(FOYG_09443)
FOYG_09397	2.04353	2.0654	4.62582	Ture	-0.0153552	1.17865	1.16329	hypothetical protein(FOYG_09397)
FOYG_11138	5.0037	5.02015	6.96118	Ture	-0.00473278	0.476335	0.471602	uncharacterized protein(FOYG_11138)
FOYG_06709	0.626909	0.629031	0.873295	Ture	-0.00487584	0.478213	0.473337	hypothetical protein(FOYG_06709)
FOYG_15862	0.676968	0.714801	5.01048	Ture	-0.078454	2.88779	2.80934	hypothetical protein(FOYG_15862)
FOYG_00969	1.48701	1.53984	7.55222	Ture	-0.0503692	2.34449	2.29412	hypothetical protein(FOYG_00969)
FOYG_03401	230.847	231.938	356.124	Ture	-0.00680138	0.625442	0.618641	actin beta/gamma 1(FOYG_03401)
FOYG_02841	8.8265	8.94158	20.8621	Ture	-0.018687	1.24097	1.22229	hypothetical protein(FOYG_02841)
FOYG_12485	0.409625	0.417554	1.2591	Ture	-0.027659	1.62002	1.59236	DNA ligase 4(FOYG_12485)
FOYG_16421	0.0944273	0.099005	0.580019	Ture	-0.0682969	2.61882	2.55053	hypothetical protein(FOYG_16421)
FOYG_10149	3.71693	3.76999	9.4704	Ture	-0.0204485	1.34931	1.32887	hypothetical protein(FOYG_10149)
FOYG_00461	1.7322	1.75199	3.89289	Ture	-0.0163857	1.16823	1.15185	hypothetical protein(FOYG_00461)
FOYG_16711	0.135621	0.144776	1.13275	Ture	-0.0942419	3.06217	2.96793	hypothetical protein(FOYG_16711)
FOYG_01685	2.73057	2.83304	14.342	Ture	-0.0531497	2.39297	2.33982	hypothetical protein(FOYG_01685)
FOYG_13318	0.96153	0.982143	3.25328	Ture	-0.0306007	1.75849	1.72789	hypothetical protein(FOYG_13318)
FOYG_07342	9.38459	9.47519	18.6449	Ture	-0.0138605	0.990411	0.976551	prolyl-tRNA synthetase(FOYG_07342)
FOYG_10964	0.397796	0.424948	3.15487	Ture	-0.0952599	2.98748	2.89222	uncharacterized protein(FOYG_10964)
FOYG_06329	0.609928	0.622572	1.84027	Ture	-0.0296025	1.59321	1.56361	None
FOYG_11119	56.7106	57.9724	182.141	Ture	-0.0317469	1.68337	1.65162	uncharacterized protein(FOYG_11119)
FOYG_14293	0.459185	0.467479	1.28008	Ture	-0.0258281	1.47909	1.45326	hypothetical protein(FOYG_14293)
FOYG_01101	0.538591	1.14966	54.6382	Ture	-1.09395	6.66458	5.57063	None
FOYG_16397	68.1788	69.0611	146.699	Ture	-0.0185507	1.10546	1.08691	hypothetical protein(FOYG_16397)
FOYG_12434	11.5934	11.7049	21.6477	Ture	-0.0138071	0.900908	0.887101	hypothetical protein(FOYG_12434)
FOYG_16735	1.00707	1.01755	1.9487	Ture	-0.0149324	0.952347	0.937414	hypothetical protein(FOYG_16735)
FOYG_08390	16.0236	16.1313	25.8383	Ture	-0.00966047	0.689311	0.679651	hypothetical protein(FOYG_08390)
FOYG_12403	1.43578	1.4489	2.62616	Ture	-0.0131243	0.871126	0.858001	hypothetical protein(FOYG_12403)
FOYG_11623	3.53313	3.58528	8.49643	Ture	-0.0211399	1.26591	1.24477	uncharacterized protein(FOYG_11623)
FOYG_16636	0.735496	0.739844	1.15221	Ture	-0.00850295	0.647613	0.63911	hypothetical protein(FOYG_16636)
FOYG_02344	1.44812	1.60668	16.1251	Ture	-0.149906	3.47706	3.32715	hypothetical protein(FOYG_02344)
FOYG_11849	16.8189	16.8762	22.1545	Ture	-0.00491121	0.397514	0.392603	hypothetical protein(FOYG_11849)
FOYG_15761	2.21748	2.24478	4.77663	Ture	-0.0176502	1.10707	1.08942	hypothetical protein(FOYG_15761)
FOYG_13959	0.0151113	0.046697	2.994	Ture	-1.6277	7.6303	6.0026	hypothetical protein(FOYG_13959)
FOYG_05020	78.5998	79.254	140.159	Ture	-0.0119578	0.83447	0.822512	profilin(FOYG_05020)
FOYG_17488	0.0001	0.00106067	0.0905203	Ture	-3.4069	9.8221	6.4152	hypothetical protein(FOYG_17488)
FOYG_05562	5.71557	5.80815	11.2092	Ture	-0.0231817	0.971713	0.948532	hypothetical protein(FOYG_05562)
FOYG_14542	0.156326	0.183277	1.75449	Ture	-0.229471	3.48843	3.25895	hypothetical protein(FOYG_14542)
FOYG_04443	39.485	40.4902	98.137	Ture	-0.0362698	1.31349	1.27722	CAMK/CAMKL/KIN1 protein kinase(FOYG_04443)
FOYG_13272	1.73406	1.80265	5.75844	Ture	-0.0559677	1.73152	1.67556	hypothetical protein(FOYG_13272)
FOYG_16481	11.0751	11.2444	21.0119	Ture	-0.0218882	0.923885	0.901997	alcohol dehydrogenase(FOYG_16481)
FOYG_00296	3.6836	5.03373	79.8119	Ture	-0.45051	4.43741	3.9869	hypothetical protein(FOYG_00296)
FOYG_04416	17.5855	18.0481	43.6161	Ture	-0.0374599	1.31048	1.27302	ubiquitin-conjugating enzyme E2(FOYG_04416)
FOYG_00763	1.92808	1.95918	3.711	Ture	-0.0230823	0.944641	0.921558	hypothetical protein(FOYG_00763)
FOYG_15762	0.383713	0.415703	2.20568	Ture	-0.115527	2.52313	2.4076	None
FOYG_03963	4.63482	4.8868	17.9258	Ture	-0.0763778	1.95145	1.87507	hypothetical protein(FOYG_03963)
FOYG_11857	1.98908	2.05974	5.70685	Ture	-0.0503581	1.52059	1.47023	hypothetical protein(FOYG_11857)
FOYG_14180	3.76242	4.35718	34.9879	Ture	-0.211736	3.21712	3.00539	hypothetical protein(FOYG_14180)
FOYG_14762	7.12561	7.30846	16.9005	Ture	-0.0365548	1.24598	1.20943	hypothetical protein(FOYG_14762)
FOYG_09434	2.01999	2.25351	14.4046	Ture	-0.157825	2.8341	2.67628	hypothetical protein(FOYG_09434)
FOYG_09389	0.108135	0.170148	3.40888	Ture	-0.653964	4.9784	4.32443	hypothetical protein(FOYG_09389)
FOYG_16325	1.50093	1.53041	3.06961	Ture	-0.0280669	1.0322	1.00414	IQ domain-containing protein containing GTPase activating protein(FOYG_16325)
FOYG_08016	99.0168	102.411	283.234	Ture	-0.0486293	1.51625	1.46762	acyl-CoA dehydrogenase(FOYG_08016)
FOYG_10723	2.4867	2.49808	3.10293	Ture	-0.0065901	0.319398	0.312808	acyl-CoA dehydrogenase(FOYG_10723)
FOYG_13471	3.86377	4.23574	23.9572	Ture	-0.132605	2.63238	2.49978	None
FOYG_16920	0.0001	0.354982	19.4544	Ture	-11.7935	17.5697	5.7762	hypothetical protein(FOYG_16920)
FOYG_06945	9.94461	10.1873	23.3935	Ture	-0.0347788	1.23412	1.19934	hypothetical protein(FOYG_06945)
FOYG_14747	1.42732	1.51107	6.07878	Ture	-0.0822587	2.09047	2.00821	hypothetical protein(FOYG_14747)
FOYG_05842	0.783241	0.84605	3.73918	Ture	-0.111287	2.25519	2.14391	hypothetical protein(FOYG_05842)
FOYG_10878	0.858793	0.886302	2.16008	Ture	-0.0454874	1.33071	1.28522	None
FOYG_15379	1.08008	1.11015	2.48794	Ture	-0.0396192	1.20382	1.1642	hypothetical protein(FOYG_15379)
FOYG_15905	2.11437	2.4153	16.0841	Ture	-0.191975	2.92733	2.73536	hypothetical protein(FOYG_15905)
FOYG_02891	7.1407	7.28694	13.7538	Ture	-0.0292478	0.945699	0.916451	replication fork protection complex subunit Tof1/Swi1(FOYG_02891)
FOYG_11686	4.25358	4.39378	10.5669	Ture	-0.0467846	1.3128	1.26602	adenosylmethionine-8-amino-7-oxononanoate aminotransferase(FOYG_11686)
FOYG_00045	0.174291	0.268651	4.42695	Ture	-0.62424	4.66675	4.04251	hypothetical protein(FOYG_00045)
FOYG_06883	16.3071	16.5867	28.9141	Ture	-0.0245303	0.826279	0.801748	hypothetical protein(FOYG_06883)
FOYG_03328	16.3629	17.2587	57.2946	Ture	-0.0768971	1.80797	1.73107	hypothetical protein(FOYG_03328)
FOYG_15299	0.31928	0.404122	4.18444	Ture	-0.33997	3.71214	3.37217	None
FOYG_06372	1.78022	1.85196	5.06947	Ture	-0.0569957	1.50978	1.45278	hypothetical protein(FOYG_06372)
FOYG_01207	18.1171	19.0859	62.7957	Ture	-0.075155	1.79331	1.71815	CMGC/MAPK protein kinase(FOYG_01207)
FOYG_09239	0.098761	0.117472	0.962193	Ture	-0.250308	3.28431	3.03401	hypothetical protein(FOYG_09239)
FOYG_09909	3.11364	3.20438	7.46776	Ture	-0.0414406	1.26207	1.22063	hypothetical protein(FOYG_09909)
FOYG_14627	0.0528627	0.064442	0.609394	Ture	-0.285752	3.52705	3.2413	hypothetical protein(FOYG_14627)
FOYG_05394	28.4031	29.313	72.2215	Ture	-0.0454943	1.34638	1.30089	hypothetical protein(FOYG_05394)
FOYG_08939	0.803937	0.854677	3.25479	Ture	-0.0882968	2.01741	1.92911	hypothetical protein(FOYG_08939)
FOYG_13119	30.6003	32.7378	135.854	Ture	-0.0974109	2.15044	2.05303	hypothetical protein(FOYG_13119)
FOYG_15669	0.217823	0.261974	2.39018	Ture	-0.266268	3.45589	3.18962	None
FOYG_12127	0.0732907	0.107096	1.72242	Ture	-0.547208	4.55466	4.00746	glutathione S-transferase(FOYG_12127)
FOYG_09450	5.37179	5.54109	13.6165	Ture	-0.0447672	1.34188	1.29711	hypothetical protein(FOYG_09450)
FOYG_11869	7.02529	7.23201	17.0881	Ture	-0.0418377	1.28236	1.24053	hypothetical protein(FOYG_11869)
FOYG_14868	0.152776	0.167138	0.868207	Ture	-0.129622	2.50662	2.377	hypothetical protein(FOYG_14868)
FOYG_01283	36.4566	37.2498	76.4343	Ture	-0.0310534	1.06804	1.03699	BolA protein(FOYG_01283)
FOYG_12539	16.4491	16.9247	40.4351	Ture	-0.0411247	1.2976	1.25648	hypothetical protein(FOYG_12539)
FOYG_03034	21.4571	22.0471	51.0211	Ture	-0.0391287	1.24964	1.21051	hypothetical protein(FOYG_03034)
FOYG_05798	0.275511	0.296588	1.33416	Ture	-0.10635	2.27575	2.1694	hypothetical protein(FOYG_05798)
FOYG_10646	1.15163	1.24578	5.87842	Ture	-0.113373	2.35175	2.23838	uncharacterized protein(FOYG_10646)
FOYG_14978	0.190058	0.256424	3.55866	Ture	-0.43209	4.22682	3.79473	serine/threonine kinase 16(FOYG_14978)
FOYG_04353	41.8507	42.4635	73.0158	Ture	-0.0209707	0.802959	0.781988	transcription initiation factor TFIID subunit 1(FOYG_04353)
FOYG_12636	3.05836	3.37924	19.3698	Ture	-0.143941	2.66298	2.51904	3-oxoacyl-[acyl-carrier protein] reductase(FOYG_12636)
FOYG_12293	2.32874	2.44797	8.41237	Ture	-0.072036	1.85296	1.78092	ATP-dependent Clp protease ATP-binding subunit ClpX(FOYG_12293)
FOYG_03010	6.44836	6.6816	18.32	Ture	-0.0512613	1.50641	1.45515	GPI mannosyltransferase 4(FOYG_03010)
FOYG_05758	2.58106	2.77424	12.4221	Ture	-0.104126	2.26687	2.16274	hypothetical protein(FOYG_05758)
FOYG_12658	17.3396	18.0582	54.5294	Ture	-0.0585845	1.65296	1.59438	hypothetical protein(FOYG_12658)
FOYG_03339	13.2076	13.705	38.7378	Ture	-0.0533382	1.55237	1.49904	protein disulfide-isomerase erp38(FOYG_03339)
FOYG_14980	0.887889	0.940518	3.5888	Ture	-0.0830762	2.01505	1.93197	alcohol dehydrogenase (NADP+)(FOYG_14980)
FOYG_13280	2.71275	2.85522	7.70424	Ture	-0.0738457	1.5059	1.43205	hypothetical protein(FOYG_13280)
FOYG_16693	6.25039	6.5368	16.3143	Ture	-0.064637	1.38412	1.31948	hypothetical protein(FOYG_16693)
FOYG_17641	0.0001	0.378598	13.4295	Ture	-11.8865	17.035	5.14859	oxidoreductase(FOYG_17641)
FOYG_07970	24.5054	25.2734	51.6333	Ture	-0.0445235	1.0752	1.03068	20S proteasome subunit alpha 1(FOYG_07970)
FOYG_15696	9.49756	9.60124	13.1675	Ture	-0.0156639	0.471352	0.455688	Cu2+-exporting ATPase(FOYG_15696)
FOYG_14715	0.290278	0.430613	5.29687	Ture	-0.568956	4.18963	3.62068	hypothetical protein(FOYG_14715)
FOYG_16736	0.090386	0.109359	0.76688	Ture	-0.274901	3.08483	2.80993	hypothetical protein(FOYG_16736)
FOYG_06209	9.25509	9.61343	22.1042	Ture	-0.0548033	1.256	1.2012	hypothetical protein(FOYG_06209)
FOYG_02912	1.07774	1.09114	1.55724	Ture	-0.0178222	0.530977	0.513155	DNA polymerase theta subunit(FOYG_02912)
FOYG_13625	6.56918	6.65069	9.48799	Ture	-0.0177907	0.53039	0.512599	hypothetical protein(FOYG_13625)
FOYG_13526	2.08838	2.21694	6.74477	Ture	-0.0861834	1.69138	1.6052	trehalose-6-phosphate hydrolase(FOYG_13526)
FOYG_06892	5.14225	5.37073	13.4478	Ture	-0.0627178	1.3869	1.32418	hypothetical protein(FOYG_06892)
FOYG_10456	15.349	17.4768	92.6854	Ture	-0.187295	2.5942	2.4069	hypothetical protein(FOYG_10456)
FOYG_06665	108.531	115.616	366.897	Ture	-0.0912293	1.75727	1.66604	None
FOYG_10476	0.081403	0.167906	3.23162	Ture	-1.0445	5.31103	4.26653	hypothetical protein(FOYG_10476)
[truncated: 1,560 more rows]
